# Supplementary material for: Reduced calcium levels and accumulation of abnormal insulin granules in stem cell models of HNF1A deficiency
Source: Commun Biol. 2022 Aug 2;5:779. doi: 10.1038/s42003-022-03696-z (PMC9345898; doi:10.1038/s42003-022-03696-z)
Supplement: Supplementary file 4 — Supplementary Data 1 [file 42003_2022_3696_MOESM4_ESM.xlsx]

## Sheet: Sheet1
		Primers
	Gene	Forward	Reverse
	HNF1A (exon3)	GTTCTAGCTGTAAGCTCCTCTGGTT	AGAGAATCGAATTGGGTGAGCATCC
	HNF1A (exon1)	GCAGGGCTGAAGTCCAAAGTTCAGT	CCCAGTTCTCCAGGCATTTGAGTTG
	HNF1A Surveyor	GCAGGGCTGAAGTCCAAAGTTCAGT	CCCAGTTCTCCAGGCATTTGAGTTG
	Glucagon	CAAGGCAGCTGGCAACGT	CTGGTGAATGTGCCCTGTGA
	Insulin	TTCTACACACCCAAGACCCG	CAATGCCACGCTTCTGC
	GAPDH	AATCCCATCACCATCTTCCA	TGGACTCCACGACGTACTCA
	CACNA1C	CAGCTGGCCTAAGGACTCAA	GCGCTATGGTGCCAAGAAAA
	SDK1	TTTTATGATGAGCCTTGGGAG	CTCCCTGGAATGTGTCCTTTTT
	BANF2	CCAAGACGCCAATGGTTCAC	TCTTTAGACGTGGCACCAGC
	PAX4	GCCAACCTGCAGTGTTTTAGT	CGCAAGCTGCTTTCTTTGAGAG
	SYT13	TTTCTGACACCCAAGGTCAC	AGCTGCCGCTTCTTTAGG
	CACNA1A	GATGTCCCGAGCTGCTATCC	GAAGGATCCACTCTCCGCTG
	KCHN6	CTGAGCCCGAGGACAGA	CCTTGCCCGGTTAGAAGTTAG
		Oligos
	oligo id	Forward	Reverse
	HNF1A sgRNA#12	TTTCTTGGCTTTATATATCTTGTGGAAAGGACGAAACACCGGATGAGCTACCAACCAAGA	GACTAGCCTTATTTTAACTTGCTATTTCTAGCTCTAAAACTCTTGGTTGGTAGCTCATCC
	HNF1A sgRNA#14	TTTCTTGGCTTTATATATCTTGTGGAAAGGACGAAACACCGTGCTGGGCCCCACTTGAAA	GACTAGCCTTATTTTAACTTGCTATTTCTAGCTCTAAAACTTTCAAGTGGGGCCCAGCAC
	HNF1A sgRNA#9	TTTCTTGGCTTTATATATCTTGTGGAAAGGACGAAACACCGACCATGGCTCGGCTGCCAC	GACTAGCCTTATTTTAACTTGCTATTTCTAGCTCTAAAACGTGGCAGCCGAGCCATGGTC
	oligo id	RNA-based from IDT
	SYT13 sgRNA	ATGTCTGTGTCATGGAGACC
	PAX4 sgRNA	gcctggagcatgcatcagga
	CACNA1A sgRNA	CGAGATGCCGGCCCGCTACG
	HNF1A ssDNA temp. #1	ccactcacggctttctgtgcctgcagAGTTCACCCATGCAGGGCAGGGAGGGCTGATTGAAGAGCCCACAGGTGATGAGCTACCAACCAAGAAGGGGCgGAGGAATCGTTTCAAGTGGGGCCCAGCATCCCAGCAGATCCTGTTCCAGGCCTATGAGAGGCAGAAGAACCCTAGCAAGGAGGAGCGAGAGACGCTAGT
	HNF1A ssDNA temp. #2	ccactcacggctttctgtgcctgcagAGTTCACCCATGCAGGGCAGGGAGGGCTGATTGAAGAGCCCACAGGTGATGAGCTACCAACCAAGAAGGGGCaGAGGAATCGTTTCAAGTGGGGCCCAGCATCCCAGCAGATCCTGTTCCAGGCCTATGAGAGGCAGAAGAACCCTAGCAAGGAGGAGCGAGAGACGCTAGT
