# Supplementary material for: Reduced calcium levels and accumulation of abnormal insulin granules in stem cell models of HNF1A deficiency
Source: Commun Biol. 2022 Aug 2;5:779. doi: 10.1038/s42003-022-03696-z (PMC9345898; doi:10.1038/s42003-022-03696-z)
Supplement: Supplementary file 6 — Supplementary Data 3 [file 42003_2022_3696_MOESM6_ESM.xlsx]

## Sheet: Sheet1
	HNF1A KO1	Log2 Fold Change	-Log10 p-value			HNF1A KO2	Log2 Fold Change	-Log10 p-value
			Down-regulated	Up-regulated				Down-regulated	Up-regulated
	DPP4	-3.51387	15.8148			ZNF714	-4.47115	17.4319
	IHH	-4.45665	15.0486			A1CF	-3.37999	15.6127
	S100A6	-3.91574	13.5926			MUC15	3.70329		15.6338
	A1CF	-2.85579	11.2298			DPP4	-2.89962	11.2822
	CEBPA	-3.24524	10.9275			FTCD	-3.50439	11.3262
	C8orf55	4.66302		10.7324		DPEP1	-3.23691	11.1465
	ANKS4B	-4.29906	10.4881			SGK2	-3.88655	10.825
	F2	-3.32048	10.4757			NBEAL2	-2.38323	9.99247
	SLC39A5	-3.77227	10.0361			FGFR3	-3.35752	9.91437
	SGK2	-3.6254	9.8973			GAL3ST1	-2.55722	9.50403
	NPC1L1	-2.47811	9.64627			MAOA	3.19797		9.20381
	LAD1	-3.39652	9.58872			HNF1A	-2.93258	9.0591
	DPEP1	-2.9523	9.30368			ZNF248	-2.81237	9.0041
	KCNH6	-2.0888	8.73386			FGFR4	-3.2647	8.94995
	LAMB3	-3.69357	8.7048			GLYCTK	-2.66086	8.08959
	FGA	-3.81004	8.24015			BEX5	3.02909		7.98147
	IGFBP1	-3.82468	8.24171			IHH	-3.04164	7.67489
	TM4SF4	-3.43864	7.97663			ABI3BP	3.37292		7.5167
	LOC440905	3.86393		7.67516		EHHADH	-3.51213	7.54711
	FGFR4	-2.95591	7.42453			GCOM1	-3.1902	7.50188
	MGAM	-2.53883	7.17998			ANKS4B	-3.53021	7.4401
	LGI4	-3.29448	7.01644			NPC1L1	-2.11809	7.3768
	FLJ44635	-3.50085	6.99218			SMTNL2	-3.24787	7.38674
	AGPAT2	-2.15512	6.65447			ADAMTS18	2.44933		7.35555
	MIA2	-3.4855	6.61575			PCSK9	-3.60645	7.04998
	FGB	-3.38697	6.56952			SERPINA1	-2.7575	7.06511
	PLCG2	-2.45192	6.46859			ARSE	-3.31388	6.85977
	HGD	-3.01315	6.37385			SERPINA10	-3.47407	6.8579
	SLC14A2	-3.29277	6.3753			ABCC3	-3.10974	6.72019
	GALNT3	-2.19043	6.34405			ETV4	-2.72753	6.41004
	LOXL2	-2.07449	6.33583			GPR113	-2.31662	6.34861
	C17orf109	-2.31338	6.28643			LOC100506930	-3.48579	6.35692
	PCSK9	-3.33374	6.16338			NKAIN4	2.36517		6.38801
	ARSE	-3.05534	6.06441			PROC	-2.79772	6.35501
	FTCD	-2.42496	6.05866			VWA5B2	-2.27517	6.30895
	SCRT2	2.45457		6.0787		KIT	-2.29311	6.18445
	ERBB3	-2.70521	5.99509			NPNT	1.96425		6.16082
	LOC730102	-2.43689	5.85383			LUZP2	3.00966		6.12467
	HK2	-2.05165	5.81468			ZFP36L2	-1.76659	6.10857
	ANPEP	-3.01231	5.79259			PLCG2	-2.34248	6.04988
	SLIT3	2.27857		5.58836		KIFC3	-2.5372	6.02095
	AQP2	-2.22806	5.43595			CEBPA	-2.29196	5.99005
	SERPINA10	-2.97758	5.44302			MAP3K13	-2.10529	5.95719
	HPN	-2.15842	5.41434			LGI4	-2.89602	5.60538
	PRODH2	-3.17631	5.41879			KCNH6	-1.60221	5.51909
	NBEAL2	-1.69215	5.29797			PENK	2.36395		5.52459
	AGT	-2.50515	5.22005			LIPC	-3.05844	5.49484
	IGFBP3	-2.45763	5.11341			MGAM	-2.18965	5.46888
	GLYCTK	-2.05152	5.10131			PRODH2	-3.16994	5.41724
	LINGO1	1.62495		5.09292		CHODL	2.22186		5.39645
	GRIA1	1.89		5.0119		LAD1	-2.39568	5.38888
	PTGS2	-2.59375	4.9089			MPPED2	2.3442		5.36784
	EGFL7	-1.72591	4.87492			EGR1	-2.88732	5.3473
	LIPC	-2.8701	4.87101			LOXL2	-1.8664	5.33598
	PROC	-2.40438	4.87265			GABRA3	2.75957		5.32335
	ANXA13	-2.87776	4.85669			C5	-2.38751	5.30383
	HABP2	-2.58772	4.80236			ANXA13	-3.02801	5.08462
	RDH12	-2.77264	4.79785			CDH18	1.57272		5.01902
	FXYD3	-2.54192	4.78821			FSTL5	1.82462		5.02148
	LOC100499467	-1.70767	4.76017			PLA1A	-2.93008	5.02689
	S100A16	-2.09861	4.76027			HNF1A-AS1	-2.93938	4.98863
	C2orf54	-1.88935	4.71492			FOS	-2.76085	4.88944
	DEPTOR	-2.17663	4.69669			PGM5	-2.67531	4.85128
	HNF1A	-2.03307	4.70563			ARHGEF10L	-1.5445	4.7999
	MSMB	-2.34967	4.7025			SLC6A19	-2.67329	4.73332
	ADAMTS18	1.95246		4.60782		PPY	-2.1794	4.6943
	GOLT1A	-2.04143	4.60474			SCTR	-1.9662	4.66013
	HNF1A-AS1	-2.72032	4.57774			ITIH1	-2.76066	4.65303
	GAS7	2.32565		4.5312		CASR	-1.98119	4.62159
	PCK1	-2.75936	4.4906			TMEM130	1.53431		4.56473
	C5	-2.14044	4.45735			GPR126	2.26575		4.46501
	C17orf110	-2.18805	4.43749			TRPM2	-2.5007	4.45752
	CEACAM1	-2.12545	4.3913			CRHBP	1.71983		4.44549
	GJD2	-2.54107	4.38068			ASCL2	-2.09307	4.41211
	ITIH1	-2.66039	4.383			B3GNT7	1.5575		4.36042
	SLC16A12	-1.58403	4.37767			ADRB1	-2.50246	4.34666
	SLC38A5	-2.4277	4.36864			TRPC7	-2.4736	4.3239
	SERPINF2	-2.23796	4.34313			EPS8L3	-2.68294	4.28746
	USH1C	-1.94601	4.33211			MIA2	-2.66194	4.26463
	CDC42EP1	-2.04995	4.30801			USH1C	-1.90566	4.23782
	SGMS2	-1.66637	4.30188			LAMB3	-2.39453	4.09083
	SMTNL2	-2.21044	4.27597			GRASP	-2.18861	4.05238
	PLA1A	-2.56072	4.25979			TRH	2.46977		4.05236
	CARD10	-1.89521	4.17936			LOC157627	-2.46475	4.02876
	EPS8L3	-2.63318	4.20857			RASGRP1	-1.86737	4.01713
	LINC00473	-2.07777	4.18274			HGD	-2.26968	3.96586
	LLGL2	-1.44712	4.20233			SLITRK6	1.68764		3.9495
	NDRG1	-2.157	4.18492			LRRC31	-2.70779	3.93477
	PDZK1	-1.62522	4.20044			PROM1	-1.61993	3.93645
	SPINK1	-2.0796	4.18162			HAAO	-2.5051	3.90322
	ZFP36L2	-1.43945	4.19679			C20orf103	-2.28047	3.85001
	SH3TC1	-1.62403	4.16469			WNK4	-2.00753	3.83389
	STMN4	2.1351		4.1545		CYP3A5	-2.2171	3.82154
	GLTPD2	-2.16156	4.11804			CRYBB1	1.97024		3.79014
	KIT	-1.80093	4.11641			TM4SF4	-2.24139	3.79058
	SLC6A19	-2.43447	4.12536			FLJ16779	2.25348		3.77478
	CDH16	-2.78857	3.98231			MUM1L1	2.72478		3.74691
	MFNG	-2.60236	3.9665			NTNG1	2.0993		3.74981
	CALCR	-2.62866	3.95062			PITX1	2.29394		3.7555
	FBXO17	-1.64689	3.94989			IGFBP1	-2.42307	3.73983
	APOA2	-2.48145	3.9249			SULF1	2.23323		3.73561
	DENND1C	-1.80523	3.91183			GRIP2	-2.25021	3.71747
	C5orf32	-1.43421	3.89744			GJD2	-2.30625	3.69741
	CLDN4	-2.31247	3.86808			DTX1	1.87193		3.67075
	ABCC3	-2.12837	3.80536			CDH16	-2.61475	3.5853
	RFX6	-1.27991	3.80621			SLC39A5	-2.08272	3.58052
	GCOM1	-1.97995	3.78333			TMEM86B	-2.00331	3.57991
	VIL1	-1.62546	3.75575			GUCY2C	-2.09461	3.56091
	C14orf105	-2.59716	3.72457			SLC26A4	2.26662		3.53826
	FGFR3	-1.86189	3.72684			RDH12	-2.30451	3.52171
	GPR119	-1.86688	3.72862			CD55	1.36794		3.49079
	KIAA0040	-1.5618	3.72313			HMP19	1.63551		3.44364
	FBN1	-2.12353	3.6939			MAOB	-2.02508	3.42999
	LOC100124692	-2.16956	3.69018			HNF4A	-1.52109	3.08938
	HMGCS2	-2.18385	3.685
	HPSE	-1.94803	3.67764
	ZNF385D	2.21158		3.65878
	LPPR3	1.43496		3.63768
	CGN	-1.32408	3.57064
	ASPH	-1.23227	3.54622
	ELMO1	1.30655		3.5378
	SERPINA1	-1.88348	3.54338
	SULF2	1.27971		3.53865
	ARHGAP36	2.11077		3.52689
	SNTB1	-1.81006	3.49258
	TFPI	-2.33311	3.48026
	KITLG	1.90263		3.44207
	FREM2	1.56833		3.43588
	GUCY2C	-2.063	3.43345
	ANG	-1.81838	3.4256
	TLR5	-1.41885	3.42611
	TMPRSS2	-1.95323	3.42018
	IL17RB	-1.4393	3.40585
	NAALADL1	-2.3448	3.39572
	ATP8B1	-2.09941	3.36435
	ANXA4	-1.64816	3.35423
	AQP3	-1.24191	3.34825
	C4orf19	-1.78062	3.35549
	GPC3	-1.64834	3.34955
	MAOB	-1.95703	3.35164
	ALDH1A1	-1.44133	3.34481
	FABP1	-2.51882	3.33087
	ZNF280D	-2.27849	3.32369
	C8G	-2.1524	3.29635
	CP	-2.28357	3.29582
	GPR146	-1.53783	3.29875
	SDC4	-2.09413	3.29677
	C60rf145	-1.49592	3.27948
	HNF4A	-1.52939	3.06926
