# Supplementary material for: Reduced calcium levels and accumulation of abnormal insulin granules in stem cell models of HNF1A deficiency
Source: Commun Biol. 2022 Aug 2;5:779. doi: 10.1038/s42003-022-03696-z (PMC9345898; doi:10.1038/s42003-022-03696-z)
Supplement: Supplementary file 7 — Supplementary Data 4 [file 42003_2022_3696_MOESM7_ESM.xlsx]

## Sheet: Sheet1
	Analysis	Term	P-value	Z-score	Combined score	Genes
	KEGG	Maturity onset of the young	0.00215	-1.84	11.303	RFX6;IAPP
	KEGG	MAPK signaling pathway	0.00463	-1.972	10.601	RRAS2;CACNA1A;HSPA1B;FGFR1
	KEGG	Synaptic vesicle cycle	0.01213	-1.631	7.1952	CACNA1A;AP2A2
	KEGG	Endocytosis	0.03128	-1.863	6.456	SH3KBP1;AP2A2;HSPA1B
	TF	CEBPB	0.00105	-1.743	11.941	DPP4;RASSF1;SERPINA1;HDAC3;SPOCK2;CEP120;KIAA1671;RRAS2;SPOCK1;DPEP1;NDRG1
	TF	MIR138	0.00265	-1.751	10.3918	RBM47;RASSF1;SERPINA1;S100A6;RRAS2;SPOCK1;DPEP1;MT1X;EPC2;AP2A2
	TF	PDX1	0.00935	-2.113	9.8751	DPEP1;IAPP
	TF	NFE2	0.00325	-1.613	9.2377	ANKRD13B;RBM47;SH3KBP1;PAQR3;KIAA0141;RRAS2;NDRG1;BRI3BP;RASSF1;DPEP1;SPOCK1;GHRL;GAST;HSPA1B;LLGL2
	TF	SP1	0.01866	-1.588	6.3241	CALB2;HDAC3;SH3KBP1;CROCC;PAQR3;CACNA1A;NEFM;FOXK1;EPC2;BRI3BP;TNFSF13B;LLGL2
	TF	FOXF1	0.02503	-1.698	6.2639	SLC44A5;SVIL;MBNL2;CROCC;DPYSL3;KIAA0141;NDRG1;EHBP1
	TF	LTF	0.02613	-1.648	6.0087	DPP4;FAM188A;RBM47;HDAC3;USP21;CROCC;KIAA0141;NDRG1
	TF	SP1	0.03071	-1.661	5.7876	ANKRD13B;KCNH6;SH3KBP1;SPOCK2;DPEP1;RRAS2;AP2A2;LLGL2
	TF	CEBPE	0.04467	-1.807	5.6185	SPOCK2;NDRG1
	TF	E2F1	0.02513	-1.514	5.5804	SLC44A5;HDAC5;SVIL;RBM47;HDAC3;SH3KBP1;USP21;CACNA1A;EHBP1;RASSF1;DPYSL3;DPEP1;EPC2;FGFR1
	TF	MZF1_1-4	0.04765	-1.759	5.3563	RBM47;RASSF1;NCLN;SERPINA1;RFX6;USP21;CEP120;S100A6;SPOCK1;NBEAL2;NEFM;ZFP37
	TF	REPIN1	0.03802	-1.638	5.3556	CALB2;SVIL;TMEM37;RASSF1;DPYSL3;RRAS2;FOXK1;FGFR1
	TF	SREBF1	0.03546	-1.544	5.1576	CALB2;RASSF1;KCNH6;SH3KBP1;USP21;CROCC;SPOCK2;DPYSL3;CACNA1A;RRAS2;FOXK1;LLGL2
	TF	FOXJ1	0.04042	-1.594	5.117	SVIL;NCLN;RFX6;PAQR3;KIAA1671;NBEAL2;NEFM;HSPA1B
	TF	RBPJ	0.04779	-1.574	4.7867	RASSF1;SH3KBP1;KIAA0141;RRAS2;DPEP1;NBEAL2;AP2A2;A1CF
	TF	JUN	0.04374	-1.479	4.6307	SVIL;SERPINA1;HDAC3;CEP120;KIAA1671;CACNA1A;NBEAL2;NDRG1;DPP4;FAM188A;S100A6;GAST;EPC2
	TF	TEAD1	0.04965	-1.529	4.5937	CALB2;MBNL2;NCLN;DPYSL3;KIAA1671;RRAS2;DPEP1;LLGL2
	TF	WT1	0.04584	-1.439	4.4376	ANKRD13B;SH3KBP1;DPYSL3;DPEP1;RRAS2;GHRL;EPC2;FOXK1;ABCA7;AP2A2;HSPA1B;LLGL2
	TF	HNF1A	0.05329	-1.468	4.3058	SVIL;RBM47;SH3KBP1;USP21;CEP120;CACNA1A;IAPP;A1CF;FGFR1
	GO_BP	regulation of insulin secretion (GO:0050796)	4e-05	-2.859	28.9819	DPP4;RFX6;CACNA1A;LLGL2
	GO_BP	negative regulation of cysteine-type endopeptidase activity involved in apoptotic process (GO:0043154)	0.00219	-4.635	28.3861	HDAC3;KIAA0141;DPEP1;GHRL;HSPA1B
	GO_BP	positive regulation of insulin secretion (GO:0032024)	0.00021	-3.177	26.8553	DPP4;RFX6;CACNA1A;GHRL
	GO_BP	negative regulation of dendrite extension (GO:1903860)	0.00048	-3.344	25.5827	PAQR3;DPYSL3;SPOCK1;HSPA1B
	GO_BP	negative regulation of apoptotic process (GO:0043066)	0.00777	-5.163	25.0804	HDAC3;DPEP1;GHRL;NDRG1;HSPA1B
	GO_BP	response to potassium ion (GO:0035864)	0.0003	-2.954	23.9076	MT1X;NDRG1
	GO_BP	positive regulation of motile cilium assembly (GO:1905505)	0.00037	-2.986	23.5698	CROCC;CEP120
