# Supplementary material for: Reduced calcium levels and accumulation of abnormal insulin granules in stem cell models of HNF1A deficiency
Source: Commun Biol. 2022 Aug 2;5:779. doi: 10.1038/s42003-022-03696-z (PMC9345898; doi:10.1038/s42003-022-03696-z)
Supplement: Supplementary file 8 — Supplementary Data 5 [file 42003_2022_3696_MOESM8_ESM.xlsx]

## Sheet: Sheet1
	SCbeta-like-cells (From cluster 0)						SCalpha-like cells (Cluster 2a)						Bihormonal SCalpha/beta-cells (Cluster 2b)						Pancreatic progenitor cells (Cluster 6)
	Analysis	Term	P-value	Adjusted P-value	Genes		Analysis	Term	P-value	Adjusted P-value	Genes		Analysis	Term	P-value	Adjusted P-value	Genes		Analysis	Term	P-value	Adjusted P-value	Genes
	KEGG	PPAR signaling pathway_Homo sapiens_hsa03320	5.65038e-06	0.000723248	SCD;APOA2;APOA1;APOC3;DBI		KEGG	Long-term potentiation_Homo sapiens_hsa04720	1.54548e-05	0.00156807	PPP1R1A;ADCY1;CALM1;CALM2;ATF4		KEGG	Glycolysis / Gluconeogenesis_Homo sapiens_hsa00010	1.47534e-06	0.000203597	LDHA;TPI1;PKM;PGK1;PDHB;ENO1		KEGG	Thyroid cancer_Homo sapiens_hsa05216	0.00228863	0.176225	CCND1;TFG
	KEGG	Maturity onset diabetes of the young_Homo sapiens_hsa04950	0.000118916	0.00761065	NEUROD1;PAX4;INS		KEGG	Gastric acid secretion_Homo sapiens_hsa04971	2.70357e-05	0.00156807	GAST;ADCY1;SSTR2;CALM1;CALM2		KEGG	Glucagon signaling pathway_Homo sapiens_hsa04922	1.61987e-05	0.00111771	LDHA;PKM;GCG;PDHB;CALM1;CALM2		KEGG	Prolactin signaling pathway_Homo sapiens_hsa04917	0.0134758	0.328292	CCND1;INS
	KEGG	Glycolysis / Gluconeogenesis_Homo sapiens_hsa00010	0.00196544	0.0838586	LDHA;PKM;ENO2		KEGG	Circadian entrainment_Homo sapiens_hsa04713	8.99022e-05	0.00347622	GNG3;ADCY1;CALM1;CALM2;GRIA4		KEGG	Pathogenic Escherichia coli infection_Homo sapiens_hsa05130	0.000206504	0.0076076	ITGB1;TUBA1A;YWHAQ;ACTB		KEGG	PPAR signaling pathway_Homo sapiens_hsa03320	0.0124263	0.328292	APOA1;DBI
	KEGG	Insulin secretion_Homo sapiens_hsa04911	0.00386434	0.123659	RAB3A;VAMP2;INS		KEGG	Amphetamine addiction_Homo sapiens_hsa05031	0.0002912	0.00727316	CALM1;CALM2;ATF4;GRIA4		KEGG	HIF-1 signaling pathway_Homo sapiens_hsa04066	0.00022051	0.0076076	LDHA;PGK1;PDHB;ENO1;TIMP1		KEGG	Prostate cancer_Homo sapiens_hsa05215	0.0201097	0.328292	CCND1;INS
	KEGG	Glucagon signaling pathway_Homo sapiens_hsa04922	0.00625124	0.140781	LDHA;PKM;CALM2		KEGG	cAMP signaling pathway_Homo sapiens_hsa04024	0.000375091	0.00727316	ADCY1;CALM1;SSTR2;CALM2;MLLT4;GRIA4		KEGG	Gastric acid secretion_Homo sapiens_hsa04971	0.000645015	0.0111265	GAST;CALM1;CALM2;ACTB		KEGG	AMPK signaling pathway_Homo sapiens_hsa04152	0.0371049	0.328292	CCND1;INS
	KEGG	HIF-1 signaling pathway_Homo sapiens_hsa04066	0.00659911	0.140781	LDHA;ENO2;INS		KEGG	Dopaminergic synapse_Homo sapiens_hsa04728	0.000376198	0.00727316	GNG3;CALM1;CALM2;ATF4;GRIA4		KEGG	Central carbon metabolism in cancer_Homo sapiens_hsa05230	0.000442035	0.0101668	LDHA;PKM;PDHB;SLC16A3		KEGG	Cell cycle_Homo sapiens_hsa04110	0.0371049	0.328292	CDKN1C;CCND1
	KEGG	Pyruvate metabolism_Homo sapiens_hsa00620	0.00961937	0.175229	LDHA;PKM		KEGG	Aldosterone synthesis and secretion_Homo sapiens_hsa04925	0.000600867	0.00928986	ADCY1;CALM1;CALM2;ATF4		KEGG	Carbon metabolism_Homo sapiens_hsa01200	0.000339088	0.00935883	TPI1;PKM;PGK1;PDHB;ENO1		KEGG	FoxO signaling pathway_Homo sapiens_hsa04068	0.0421239	0.328292	CCND1;INS
	KEGG	AMPK signaling pathway_Homo sapiens_hsa04152	0.0109518	0.175229	CCND1;SCD;INS		KEGG	Adrenergic signaling in cardiomyocytes_Homo sapiens_hsa04261	0.000703852	0.00928986	PPP1R1A;ADCY1;CALM1;CALM2;ATF4		KEGG	Biosynthesis of amino acids_Homo sapiens_hsa01230	0.000645015	0.0111265	TPI1;PKM;PGK1;ENO1		KEGG	Proteoglycans in cancer_Homo sapiens_hsa05205	0.0884289	0.328292	CCND1;IGF2
	KEGG	Type II diabetes mellitus_Homo sapiens_hsa04930	0.0136491	0.194121	PKM;INS		KEGG	Insulin secretion_Homo sapiens_hsa04911	0.000720765	0.00928986	RAB3A;ADCY1;VAMP2;ATF4		KEGG	Pyruvate metabolism_Homo sapiens_hsa00620	0.00123969	0.0190086	LDHA;PKM;PDHB		KEGG	Phenylalanine metabolism_Homo sapiens_hsa00360	0.0408596	0.328292	MIF
	KEGG	Glioma_Homo sapiens_hsa05214	0.0241754	0.204615	CCND1;CALM2		KEGG	GnRH signaling pathway_Homo sapiens_hsa04912	0.000930998	0.0098178	ADCY1;CALM1;CALM2;ATF4		KEGG	Proteoglycans in cancer_Homo sapiens_hsa05205	0.00454094	0.0551775	ITGB1;CCND1;IGF2;PDCD4;ACTB		KEGG	Vitamin digestion and absorption_Homo sapiens_hsa04977	0.0572047	0.328292	APOA1
	KEGG	MicroRNAs in cancer_Homo sapiens_hsa05206	0.024362	0.204615	CCND1;STMN1;FSCN1;VIM		KEGG	Salivary secretion_Homo sapiens_hsa04970	0.000856681	0.0098178	ADCY1;CALM1;CALM2;VAMP2		KEGG	Glioma_Homo sapiens_hsa05214	0.00498058	0.0551775	CCND1;CALM1;CALM2		KEGG	African trypanosomiasis_Homo sapiens_hsa05143	0.08234	0.328292	APOA1
	KEGG	Mineral absorption_Homo sapiens_hsa04978	0.0153184	0.196076	MT1G;FTL		KEGG	Estrogen signaling pathway_Homo sapiens_hsa04915	0.00127397	0.0113667	ADCY1;CALM1;CALM2;ATF4		KEGG	Renin secretion_Homo sapiens_hsa04924	0.00476888	0.0551775	CALM1;CALM2;AGT		KEGG	Tyrosine metabolism_Homo sapiens_hsa00350	0.08234	0.328292	MIF
	KEGG	Pathogenic Escherichia coli infection_Homo sapiens_hsa05130	0.0176731	0.204615	TUBA1A;TUBB		KEGG	Retrograde endocannabinoid signaling_Homo sapiens_hsa04723	0.00137185	0.0113667	GABRB3;GNG3;ADCY1;GRIA4		KEGG	Long-term potentiation_Homo sapiens_hsa04720	0.00519788	0.0551775	PPP1R1A;CALM1;CALM2		KEGG	Maturity onset diabetes of the young_Homo sapiens_hsa04950	0.0618244	0.328292	INS
	KEGG	Long-term potentiation_Homo sapiens_hsa04720	0.0248721	0.204615	PPP1R1A;CALM2		KEGG	Glucagon signaling pathway_Homo sapiens_hsa04922	0.00137185	0.0113667	PKM;CALM1;CALM2;ATF4		KEGG	Oxytocin signaling pathway_Homo sapiens_hsa04921	0.00999068	0.0725639	CCND1;CALM1;CALM2;ACTB		KEGG	Regulation of autophagy_Homo sapiens_hsa04140	0.0913164	0.328292	INS
	KEGG	Prolactin signaling pathway_Homo sapiens_hsa04917	0.0292211	0.205684	CCND1;INS		KEGG	Alcoholism_Homo sapiens_hsa05034	0.00164289	0.012705	GNG3;H2AFJ;CALM1;CALM2;ATF4		KEGG	PPAR signaling pathway_Homo sapiens_hsa03320	0.00588372	0.0579967	SCD;APOA1;APOC3		KEGG	Aldosterone-regulated sodium reabsorption_Homo sapiens_hsa04960	0.0913164	0.328292	INS
	KEGG	Central carbon metabolism in cancer_Homo sapiens_hsa05230	0.0255769	0.204615	LDHA;PKM		KEGG	Renin secretion_Homo sapiens_hsa04924	0.00350783	0.0239358	CALM1;CALM2;AGT		KEGG	Hippo signaling pathway_Homo sapiens_hsa04390	0.00895101	0.070173	MOB1B;CCND1;YWHAQ;ACTB		KEGG	Bladder cancer_Homo sapiens_hsa05219	0.0957723	0.328292	CCND1
	KEGG	Chemokine signaling pathway_Homo sapiens_hsa04062	0.0321381	0.205684	GNG3;CXCL12;ELMO1		KEGG	Ribosome_Homo sapiens_hsa03010	0.00414549	0.026476	RPS29;RPL23;RPLP2;RPS11		KEGG	Pertussis_Homo sapiens_hsa05133	0.00741152	0.068186	ITGB1;CALM1;CALM2		KEGG	Type II diabetes mellitus_Homo sapiens_hsa04930	0.1112	0.328292	INS
	KEGG	Gastric acid secretion_Homo sapiens_hsa04971	0.0307335	0.205684	GAST;CALM2		KEGG	cGMP-PKG signaling pathway_Homo sapiens_hsa04022	0.00828638	0.0448906	ADCY1;CALM1;CALM2;ATF4		KEGG	Phagosome_Homo sapiens_hsa04145	0.009153	0.070173	ITGB1;ATP6V0B;TUBA1A;ACTB		KEGG	Ovarian steroidogenesis_Homo sapiens_hsa04913	0.11556	0.328292	INS
	KEGG	Synaptic vesicle cycle_Homo sapiens_hsa04721	0.0228069	0.204615	RAB3A;VAMP2		KEGG	Synaptic vesicle cycle_Homo sapiens_hsa04721	0.00335484	0.0239358	ATP6V0B;RAB3A;VAMP2		KEGG	Protein processing in endoplasmic reticulum_Homo sapiens_hsa04141	0.0125463	0.0865696	PDIA3;RPN2;MAN1A1;PDIA6		KEGG	Non-small cell lung cancer_Homo sapiens_hsa05223	0.128516	0.328292	CCND1
	KEGG	Biosynthesis of amino acids_Homo sapiens_hsa01230	0.0307335	0.205684	PKM;ENO2		KEGG	PPAR signaling pathway_Homo sapiens_hsa03320	0.00433658	0.026476	SCD;APOA1;APOC3		KEGG	Circadian entrainment_Homo sapiens_hsa04713	0.0140811	0.0912188	GNG3;CALM1;CALM2		KEGG	Endometrial cancer_Homo sapiens_hsa05213	0.1199	0.328292	CCND1
	KEGG	Prostate cancer_Homo sapiens_hsa05215	0.0430141	0.239383	CCND1;INS		KEGG	Inflammatory mediator regulation of TRP channels_Homo sapiens_hsa04750	0.0114064	0.0551308	ADCY1;CALM1;CALM2		KEGG	Alcoholism_Homo sapiens_hsa05034	0.0152031	0.0912188	GNG3;H2AFJ;CALM1;CALM2		KEGG	Fat digestion and absorption_Homo sapiens_hsa04975	0.0957723	0.328292	APOA1
	KEGG	Ras signaling pathway_Homo sapiens_hsa04014	0.0519909	0.266194	GNG3;CALM2;INS		KEGG	GABAergic synapse_Homo sapiens_hsa04727	0.00851373	0.0448906	GABRB3;GNG3;ADCY1		KEGG	Tuberculosis_Homo sapiens_hsa05152	0.0149228	0.0912188	CD74;ATP6V0B;CALM1;CALM2		KEGG	Type I diabetes mellitus_Homo sapiens_hsa04940	0.100207	0.328292	INS
	KEGG	Circadian entrainment_Homo sapiens_hsa04713	0.0483593	0.257916	GNG3;CALM2		KEGG	Morphine addiction_Homo sapiens_hsa05032	0.0093297	0.0470542	GABRB3;GNG3;ADCY1		KEGG	Rap1 signaling pathway_Homo sapiens_hsa04015	0.0259809	0.137199	ITGB1;CALM1;CALM2;ACTB		KEGG	Regulation of lipolysis in adipocytes_Homo sapiens_hsa04923	0.128516	0.328292	INS
	KEGG	Gap junction_Homo sapiens_hsa04540	0.0421463	0.239383	TUBA1A;TUBB		KEGG	Melanogenesis_Homo sapiens_hsa04916	0.0120447	0.0558873	ADCY1;CALM1;CALM2		KEGG	Neurotrophin signaling pathway_Homo sapiens_hsa04722	0.0259961	0.137199	MAGED1;CALM1;CALM2		KEGG	Acute myeloid leukemia_Homo sapiens_hsa05221	0.130657	0.328292	CCND1
	KEGG	Salivary secretion_Homo sapiens_hsa04970	0.0430141	0.239383	CALM2;VAMP2		KEGG	Cholinergic synapse_Homo sapiens_hsa04725	0.0159186	0.068391	GNG3;ADCY1;ATF4		KEGG	Oocyte meiosis_Homo sapiens_hsa04114	0.0276978	0.137199	YWHAQ;CALM1;CALM2		KEGG	mTOR signaling pathway_Homo sapiens_hsa04150	0.13705	0.328292	INS
	KEGG	Cholinergic synapse_Homo sapiens_hsa04725	0.0636948	0.311535	ACHE;GNG3		KEGG	Rap1 signaling pathway_Homo sapiens_hsa04015	0.0181901	0.0727604	ADCY1;CALM1;CALM2;MLLT4		KEGG	Leukocyte transendothelial migration_Homo sapiens_hsa04670	0.024894	0.137199	ITGB1;CLDN7;ACTB		KEGG	Glioma_Homo sapiens_hsa05214	0.147602	0.328292	CCND1
	KEGG	Oocyte meiosis_Homo sapiens_hsa04114	0.0761243	0.347997	CALM2;INS		KEGG	Glutamatergic synapse_Homo sapiens_hsa04724	0.0170828	0.0707718	GNG3;ADCY1;GRIA4		KEGG	Dopaminergic synapse_Homo sapiens_hsa04728	0.0312754	0.143867	GNG3;CALM1;CALM2		KEGG	Mineral absorption_Homo sapiens_hsa04978	0.117733	0.328292	MT1G
	KEGG	Carbon metabolism_Homo sapiens_hsa01200	0.0657144	0.311535	PKM;ENO2		KEGG	Ras signaling pathway_Homo sapiens_hsa04014	0.0230694	0.0810925	GNG3;CALM1;CALM2;MLLT4		KEGG	Phototransduction_Homo sapiens_hsa04744	0.00895854	0.070173	CALM1;CALM2		KEGG	MicroRNAs in cancer_Homo sapiens_hsa05206	0.164619	0.328292	CCND1;VIM
	KEGG	Dopaminergic synapse_Homo sapiens_hsa04728	0.0826055	0.348071	GNG3;CALM2		KEGG	Neurotrophin signaling pathway_Homo sapiens_hsa04722	0.0195511	0.0731589	CALM1;CALM2;ATF4		KEGG	Adrenergic signaling in cardiomyocytes_Homo sapiens_hsa04261	0.0441181	0.190259	PPP1R1A;CALM1;CALM2		KEGG	Colorectal cancer_Homo sapiens_hsa05210	0.141286	0.328292	CCND1
	KEGG	FoxO signaling pathway_Homo sapiens_hsa04068	0.0870178	0.348071	CCND1;INS		KEGG	Vascular smooth muscle contraction_Homo sapiens_hsa04270	0.0195511	0.0731589	ADCY1;CALM1;CALM2		KEGG	Metabolic pathways_Homo sapiens_hsa01100	0.0638078	0.234005	LDHA;ATP6V0B;TPI1;PKM;RPN2;GPAA1;PGK1;MAN1A1;ENO1;PDHB;SAT1		KEGG	Longevity regulating pathway - multiple species_Homo sapiens_hsa04213	0.145501	0.328292	INS
	KEGG	Insulin signaling pathway_Homo sapiens_hsa04910	0.093766	0.358772	CALM2;INS		KEGG	Oocyte meiosis_Homo sapiens_hsa04114	0.0208553	0.0756004	ADCY1;CALM1;CALM2		KEGG	Vibrio cholerae infection_Homo sapiens_hsa05110	0.0299762	0.142645	ATP6V0B;ACTB		KEGG	Viral myocarditis_Homo sapiens_hsa05416	0.134924	0.328292	CCND1
	KEGG	Adrenergic signaling in cardiomyocytes_Homo sapiens_hsa04261	0.104161	0.370349	PPP1R1A;CALM2		KEGG	Oxytocin signaling pathway_Homo sapiens_hsa04921	0.0395179	0.130973	ADCY1;CALM1;CALM2		KEGG	Amphetamine addiction_Homo sapiens_hsa05031	0.0492355	0.199838	CALM1;CALM2		KEGG	Pancreatic cancer_Homo sapiens_hsa05212	0.149697	0.328292	CCND1
	KEGG	Oxytocin signaling pathway_Homo sapiens_hsa04921	0.11606	0.371117	CCND1;CALM2		KEGG	Calcium signaling pathway_Homo sapiens_hsa04020	0.0544225	0.157825	ADCY1;CALM1;CALM2		KEGG	Viral myocarditis_Homo sapiens_hsa05416	0.0391478	0.174271	CCND1;ACTB		KEGG	PI3K-Akt signaling pathway_Homo sapiens_hsa04151	0.203396	0.345423	CCND1;INS
	KEGG	PI3K-Akt signaling pathway_Homo sapiens_hsa04151	0.1324	0.371117	GNG3;CCND1;INS		KEGG	Glioma_Homo sapiens_hsa05214	0.0382703	0.130569	CALM1;CALM2		KEGG	Aldosterone synthesis and secretion_Homo sapiens_hsa04925	0.0688238	0.24353	CALM1;CALM2		KEGG	Melanoma_Homo sapiens_hsa05218	0.160097	0.328292	CCND1
	KEGG	Phagosome_Homo sapiens_hsa04145	0.111259	0.371117	TUBA1A;TUBB		KEGG	Phototransduction_Homo sapiens_hsa04744	0.00725354	0.0420705	CALM1;CALM2		KEGG	N-Glycan biosynthesis_Homo sapiens_hsa00510	0.0278376	0.137199	RPN2;MAN1A1		KEGG	Long-term potentiation_Homo sapiens_hsa04720	0.149697	0.328292	PPP1R1A
	KEGG	cGMP-PKG signaling pathway_Homo sapiens_hsa04022	0.12705	0.371117	CALM2;INS		KEGG	Tuberculosis_Homo sapiens_hsa05152	0.05297	0.157825	ATP6V0B;CALM1;CALM2		KEGG	Arrhythmogenic right ventricular cardiomyopathy (ARVC)_Homo sapiens_hsa05412	0.0587423	0.231612	ITGB1;ACTB		KEGG	Chronic myeloid leukemia_Homo sapiens_hsa05220	0.164223	0.328292	CCND1
	KEGG	Tuberculosis_Homo sapiens_hsa05152	0.140802	0.371117	CD74;CALM2		KEGG	Nicotine addiction_Homo sapiens_hsa05033	0.0154882	0.068391	GABRB3;GRIA4		KEGG	Focal adhesion_Homo sapiens_hsa04510	0.0923141	0.261233	ITGB1;CCND1;ACTB		KEGG	Gastric acid secretion_Homo sapiens_hsa04971	0.166278	0.328292	GAST
	KEGG	Alcoholism_Homo sapiens_hsa05034	0.142068	0.371117	GNG3;CALM2		KEGG	Thyroid hormone synthesis_Homo sapiens_hsa04918	0.0448978	0.144671	ADCY1;ATF4		KEGG	Shigellosis_Homo sapiens_hsa05131	0.0466328	0.19501	ITGB1;ACTB		KEGG	Shigellosis_Homo sapiens_hsa05131	0.147602	0.328292	ELMO1
	KEGG	Proteoglycans in cancer_Homo sapiens_hsa05205	0.173122	0.381309	CCND1;IGF2		KEGG	Longevity regulating pathway - mammal_Homo sapiens_hsa04211	0.0736827	0.208468	ADCY1;ATF4		KEGG	Antigen processing and presentation_Homo sapiens_hsa04612	0.0629958	0.234005	PDIA3;CD74		KEGG	p53 signaling pathway_Homo sapiens_hsa04115	0.155952	0.328292	CCND1
	KEGG	Pathways in cancer_Homo sapiens_hsa05200	0.181793	0.381334	GNG3;CXCL12;CCND1		KEGG	Phosphatidylinositol signaling system_Homo sapiens_hsa04070	0.0791668	0.218651	CALM1;CALM2		KEGG	Bacterial invasion of epithelial cells_Homo sapiens_hsa05100	0.0644363	0.234005	ITGB1;ACTB		KEGG	TGF-beta signaling pathway_Homo sapiens_hsa04350	0.186559	0.34123	INHBA
	KEGG	Viral carcinogenesis_Homo sapiens_hsa05203	0.17576	0.381309	PKM;CCND1		KEGG	Pertussis_Homo sapiens_hsa05133	0.0495342	0.155296	CALM1;CALM2		KEGG	Viral carcinogenesis_Homo sapiens_hsa05203	0.0954501	0.261233	PKM;CCND1;YWHAQ		KEGG	AGE-RAGE signaling pathway in diabetic complications_Homo sapiens_hsa04933	0.219933	0.351639	CCND1
	KEGG	Rap1 signaling pathway_Homo sapiens_hsa04015	0.183713	0.381334	CALM2;INS		KEGG	Complement and coagulation cascades_Homo sapiens_hsa04610	0.0543357	0.157825	SERPINA1;SERPINF2		KEGG	Small cell lung cancer_Homo sapiens_hsa05222	0.076347	0.252352	ITGB1;CCND1		KEGG	Insulin secretion_Homo sapiens_hsa04911	0.18856	0.34123	INS
	KEGG	Metabolic pathways_Homo sapiens_hsa01100	0.844944	0.844944	LDHA;PKM;ENO2		KEGG	Serotonergic synapse_Homo sapiens_hsa04726	0.0992926	0.26733	GABRB3;GNG3		KEGG	GABAergic synapse_Homo sapiens_hsa04727	0.0794264	0.252352	GABRB3;GNG3		KEGG	Pathways in cancer_Homo sapiens_hsa05200	0.254045	0.376182	TFG;CCND1
	KEGG	Olfactory transduction_Homo sapiens_hsa04740	0.78871	0.79492	CALM2		KEGG	Lysosome_Homo sapiens_hsa04142	0.115994	0.270296	ATP6V0B;NPC2		KEGG	GnRH signaling pathway_Homo sapiens_hsa04912	0.0841172	0.252352	CALM1;CALM2		KEGG	Progesterone-mediated oocyte maturation_Homo sapiens_hsa04914	0.214143	0.35083	INS
	KEGG	Cytokine-cytokine receptor interaction_Homo sapiens_hsa04060	0.628004	0.637972	CXCL12		KEGG	Leukocyte transendothelial migration_Homo sapiens_hsa04670	0.108315	0.26733	CLDN7;MLLT4		KEGG	PI3K-Akt signaling pathway_Homo sapiens_hsa04151	0.107701	0.275236	ITGB1;GNG3;CCND1;YWHAQ		KEGG	Bacterial invasion of epithelial cells_Homo sapiens_hsa05100	0.174449	0.335814	ELMO1
	KEGG	Thyroid cancer_Homo sapiens_hsa05216	0.10199	0.370349	CCND1		KEGG	Neuroactive ligand-receptor interaction_Homo sapiens_hsa04080	0.145026	0.305872	GABRB3;SSTR2;GRIA4		KEGG	Salivary secretion_Homo sapiens_hsa04970	0.0809806	0.252352	CALM1;CALM2		KEGG	Arrhythmogenic right ventricular cardiomyopathy (ARVC)_Homo sapiens_hsa05412	0.166278	0.328292	DSG2
	KEGG	MAPK signaling pathway_Homo sapiens_hsa04010	0.613767	0.632928	STMN1		KEGG	Hepatitis C_Homo sapiens_hsa05160	0.131746	0.297132	CD81;CLDN7		KEGG	Hypertrophic cardiomyopathy (HCM)_Homo sapiens_hsa05410	0.0718023	0.247718	ITGB1;ACTB		KEGG	Longevity regulating pathway - mammal_Homo sapiens_hsa04211	0.206357	0.345423	INS
	KEGG	HTLV-I infection_Homo sapiens_hsa05166	0.618094	0.632928	CCND1		KEGG	Insulin signaling pathway_Homo sapiens_hsa04910	0.141422	0.303795	CALM1;CALM2		KEGG	Inflammatory mediator regulation of TRP channels_Homo sapiens_hsa04750	0.095377	0.261233	CALM1;CALM2		KEGG	Small cell lung cancer_Homo sapiens_hsa05222	0.190557	0.34123	CCND1
	KEGG	Epstein-Barr virus infection_Homo sapiens_hsa05169	0.528851	0.55486	VIM		KEGG	Tight junction_Homo sapiens_hsa04530	0.141422	0.303795	CLDN7;MLLT4		KEGG	Dilated cardiomyopathy_Homo sapiens_hsa05414	0.0825443	0.252352	ITGB1;ACTB		KEGG	HIF-1 signaling pathway_Homo sapiens_hsa04066	0.22377	0.351639	INS
	KEGG	Regulation of actin cytoskeleton_Homo sapiens_hsa04810	0.54956	0.5719	INS		KEGG	Non-alcoholic fatty liver disease (NAFLD)_Homo sapiens_hsa04932	0.161201	0.322402	MLXIPL;ATF4		KEGG	Morphine addiction_Homo sapiens_hsa05032	0.0841172	0.252352	GABRB3;GNG3		KEGG	Insulin resistance_Homo sapiens_hsa04931	0.235171	0.362163	INS
	KEGG	Calcium signaling pathway_Homo sapiens_hsa04020	0.488417	0.529808	CALM2		KEGG	Protein processing in endoplasmic reticulum_Homo sapiens_hsa04141	0.191715	0.338331	MAN1A1;ATF4		KEGG	Estrogen signaling pathway_Homo sapiens_hsa04915	0.0970195	0.261233	CALM1;CALM2		KEGG	Thyroid hormone signaling pathway_Homo sapiens_hsa04919	0.251965	0.376182	CCND1
	KEGG	Purine metabolism_Homo sapiens_hsa00230	0.480706	0.5259	PKM		KEGG	Alzheimer's disease_Homo sapiens_hsa05010	0.189998	0.338331	CALM1;CALM2		KEGG	Phosphatidylinositol signaling system_Homo sapiens_hsa04070	0.095377	0.261233	CALM1;CALM2		KEGG	Protein digestion and absorption_Homo sapiens_hsa04974	0.198495	0.345423	COL18A1
	KEGG	Focal adhesion_Homo sapiens_hsa04510	0.528851	0.55486	CCND1		KEGG	Purine metabolism_Homo sapiens_hsa00230	0.203786	0.338331	PKM;ADCY1		KEGG	Melanogenesis_Homo sapiens_hsa04916	0.09867	0.261233	CALM1;CALM2		KEGG	Oocyte meiosis_Homo sapiens_hsa04114	0.261139	0.37939	INS
	KEGG	Progesterone-mediated oocyte maturation_Homo sapiens_hsa04914	0.305219	0.408738	INS		KEGG	Viral carcinogenesis_Homo sapiens_hsa05203	0.254499	0.378486	PKM;ATF4		KEGG	Ras signaling pathway_Homo sapiens_hsa04014	0.119724	0.280222	GNG3;CALM1;CALM2		KEGG	Measles_Homo sapiens_hsa05162	0.284477	0.381846	CCND1
	KEGG	Herpes simplex infection_Homo sapiens_hsa05168	0.497897	0.535553	CD74		KEGG	Chemokine signaling pathway_Homo sapiens_hsa04062	0.222919	0.340245	GNG3;ADCY1		KEGG	Retrograde endocannabinoid signaling_Homo sapiens_hsa04723	0.100329	0.261233	GABRB3;GNG3		KEGG	Wnt signaling pathway_Homo sapiens_hsa04310	0.295003	0.381846	CCND1
	KEGG	cAMP signaling pathway_Homo sapiens_hsa04024	0.523529	0.55486	CALM2		KEGG	HTLV-I infection_Homo sapiens_hsa05166	0.347276	0.440233	ADCY1;ATF4		KEGG	Serotonergic synapse_Homo sapiens_hsa04726	0.119062	0.280222	GABRB3;GNG3		KEGG	Systemic lupus erythematosus_Homo sapiens_hsa05322	0.282708	0.381846	H3F3B
	KEGG	Apoptosis_Homo sapiens_hsa04210	0.405941	0.476701	TUBA1A		KEGG	MAPK signaling pathway_Homo sapiens_hsa04010	0.705339	0.705339	ATF4		KEGG	Platelet activation_Homo sapiens_hsa04611	0.136778	0.293541	ITGB1;ACTB		KEGG	Insulin signaling pathway_Homo sapiens_hsa04910	0.289759	0.381846	INS
	KEGG	GnRH signaling pathway_Homo sapiens_hsa04912	0.286867	0.408738	CALM2		KEGG	Olfactory transduction_Homo sapiens_hsa04740	0.58958	0.599924	CALM1;CALM2		KEGG	Thyroid hormone signaling pathway_Homo sapiens_hsa04919	0.129621	0.288511	CCND1;ACTB		KEGG	Hepatitis B_Homo sapiens_hsa05161	0.301936	0.381846	CCND1
	KEGG	Regulation of lipolysis in adipocytes_Homo sapiens_hsa04923	0.187688	0.381334	INS		KEGG	Proteoglycans in cancer_Homo sapiens_hsa05205	0.621475	0.626879	IGF2		KEGG	Vascular smooth muscle contraction_Homo sapiens_hsa04270	0.133188	0.291746	CALM1;CALM2		KEGG	Phospholipase D signaling pathway_Homo sapiens_hsa04072	0.298478	0.381846	INS
	KEGG	Chronic myeloid leukemia_Homo sapiens_hsa05220	0.237452	0.394726	CCND1		KEGG	PI3K-Akt signaling pathway_Homo sapiens_hsa04151	0.483598	0.53375	GNG3;ATF4		KEGG	AMPK signaling pathway_Homo sapiens_hsa04152	0.140389	0.293541	CCND1;SCD		KEGG	Signaling pathways regulating pluripotency of stem cells_Homo sapiens_hsa04550	0.295003	0.381846	INHBA
	KEGG	Endometrial cancer_Homo sapiens_hsa05213	0.175521	0.381309	CCND1		KEGG	Metabolic pathways_Homo sapiens_hsa01100	0.540692	0.560003	ACLY;ATP6V0B;PKM;GPAA1;MAN1A1;PLD3		KEGG	Cell cycle_Homo sapiens_hsa04110	0.140389	0.293541	CCND1;YWHAQ		KEGG	Non-alcoholic fatty liver disease (NAFLD)_Homo sapiens_hsa04932	0.310509	0.381846	INS
	KEGG	Hepatitis B_Homo sapiens_hsa05161	0.4191	0.478972	CCND1		KEGG	Pathways in cancer_Homo sapiens_hsa05200	0.565325	0.580333	GNG3;ADCY1		KEGG	Hepatitis C_Homo sapiens_hsa05160	0.156883	0.304928	CD81;CLDN7		KEGG	Adrenergic signaling in cardiomyocytes_Homo sapiens_hsa04261	0.305378	0.381846	PPP1R1A
	KEGG	Measles_Homo sapiens_hsa05162	0.397005	0.470524	CCND1		KEGG	Apoptosis_Homo sapiens_hsa04210	0.487737	0.53375	ATF4		KEGG	Apoptosis_Homo sapiens_hsa04210	0.169955	0.308602	TUBA1A;ACTB		KEGG	Oxytocin signaling pathway_Homo sapiens_hsa04921	0.322338	0.381846	CCND1
	KEGG	Jak-STAT signaling pathway_Homo sapiens_hsa04630	0.444563	0.494818	CCND1		KEGG	Hepatitis B_Homo sapiens_hsa05161	0.502267	0.534522	ATF4		KEGG	Ribosome_Homo sapiens_hsa03010	0.164329	0.308602	RPS29;RPS11		KEGG	Jak-STAT signaling pathway_Homo sapiens_hsa04630	0.322338	0.381846	CCND1
	KEGG	Non-alcoholic fatty liver disease (NAFLD)_Homo sapiens_hsa04932	0.429847	0.486906	INS		KEGG	Phospholipase D signaling pathway_Homo sapiens_hsa04072	0.497469	0.534319	ADCY1		KEGG	Insulin signaling pathway_Homo sapiens_hsa04910	0.168076	0.308602	CALM1;CALM2		KEGG	Hippo signaling pathway_Homo sapiens_hsa04390	0.313909	0.381846	CCND1
	KEGG	Wnt signaling pathway_Homo sapiens_hsa04310	0.410359	0.477509	CCND1		KEGG	Hippo signaling pathway_Homo sapiens_hsa04390	0.518703	0.544475	MOB1B		KEGG	Hepatitis B_Homo sapiens_hsa05161	0.181301	0.320763	CCND1;YWHAQ		KEGG	cGMP-PKG signaling pathway_Homo sapiens_hsa04022	0.337254	0.393463	INS
	KEGG	Alzheimer's disease_Homo sapiens_hsa05010	0.464938	0.513035	CALM2		KEGG	Cell adhesion molecules (CAMs)_Homo sapiens_hsa04514	0.492626	0.534062	CLDN7		KEGG	Tight junction_Homo sapiens_hsa04530	0.168076	0.308602	CLDN7;ACTB		KEGG	Alcoholism_Homo sapiens_hsa05034	0.356643	0.405647	H3F3B
	KEGG	Phospholipase D signaling pathway_Homo sapiens_hsa04072	0.414746	0.478266	INS		KEGG	Platelet activation_Homo sapiens_hsa04611	0.441583	0.507165	ADCY1		KEGG	MicroRNAs in cancer_Homo sapiens_hsa05206	0.20884	0.351463	CCND1;PDCD4;VIM		KEGG	Epstein-Barr virus infection_Homo sapiens_hsa05169	0.392265	0.42432	VIM
	KEGG	mTOR signaling pathway_Homo sapiens_hsa04150	0.199678	0.387254	INS		KEGG	Phagosome_Homo sapiens_hsa04145	0.521007	0.544475	ATP6V0B		KEGG	Cell adhesion molecules (CAMs)_Homo sapiens_hsa04514	0.173723	0.311348	ITGB1;CLDN7		KEGG	Transcriptional misregulation in cancer_Homo sapiens_hsa05202	0.358234	0.405647	H3F3B
	KEGG	Insulin resistance_Homo sapiens_hsa04931	0.33312	0.4307	INS		KEGG	Oxidative phosphorylation_Homo sapiens_hsa00190	0.470255	0.529607	ATP6V0B		KEGG	cGMP-PKG signaling pathway_Homo sapiens_hsa04022	0.22177	0.357493	CALM1;CALM2		KEGG	Chemokine signaling pathway_Homo sapiens_hsa04062	0.36926	0.412072	ELMO1
	KEGG	Longevity regulating pathway - mammal_Homo sapiens_hsa04211	0.29479	0.408738	INS		KEGG	Systemic lupus erythematosus_Homo sapiens_hsa05322	0.475309	0.530152	H2AFJ		KEGG	Neuroactive ligand-receptor interaction_Homo sapiens_hsa04080	0.772881	0.772881	GABRB3		KEGG	Viral carcinogenesis_Homo sapiens_hsa05203	0.396767	0.42432	CCND1
	KEGG	Melanoma_Homo sapiens_hsa05218	0.231757	0.394726	CCND1		KEGG	AMPK signaling pathway_Homo sapiens_hsa04152	0.446908	0.508248	SCD		KEGG	Alzheimer's disease_Homo sapiens_hsa05010	0.223719	0.357493	CALM1;CALM2		KEGG	Focal adhesion_Homo sapiens_hsa04510	0.392265	0.42432	CCND1
	KEGG	Hippo signaling pathway_Homo sapiens_hsa04390	0.43409	0.487399	CCND1		KEGG	Insulin resistance_Homo sapiens_hsa04931	0.405713	0.478707	MLXIPL		KEGG	HTLV-I infection_Homo sapiens_hsa05166	0.748408	0.753871	CCND1		KEGG	Rap1 signaling pathway_Homo sapiens_hsa04015	0.405672	0.426701	INS
	KEGG	Morphine addiction_Homo sapiens_hsa05032	0.286867	0.408738	GNG3		KEGG	TNF signaling pathway_Homo sapiens_hsa04668	0.408552	0.478707	ATF4		KEGG	Calcium signaling pathway_Homo sapiens_hsa04020	0.247191	0.370786	CALM1;CALM2		KEGG	Regulation of actin cytoskeleton_Homo sapiens_hsa04810	0.410076	0.426701	INS
	KEGG	AGE-RAGE signaling pathway in diabetic complications_Homo sapiens_hsa04933	0.31294	0.408738	CCND1		KEGG	Progesterone-mediated oocyte maturation_Homo sapiens_hsa04914	0.373588	0.456171	ADCY1		KEGG	Olfactory transduction_Homo sapiens_hsa04740	0.649144	0.65869	CALM1;CALM2		KEGG	Ras signaling pathway_Homo sapiens_hsa04014	0.428795	0.440229	INS
	KEGG	Rheumatoid arthritis_Homo sapiens_hsa05323	0.284206	0.408738	CXCL12		KEGG	Chagas disease (American trypanosomiasis)_Homo sapiens_hsa05142	0.391318	0.467968	ADCY1		KEGG	Epstein-Barr virus infection_Homo sapiens_hsa05169	0.29038	0.408903	YWHAQ;VIM		KEGG	HTLV-I infection_Homo sapiens_hsa05166	0.471114	0.477313	CCND1
	KEGG	Inflammatory mediator regulation of TRP channels_Homo sapiens_hsa04750	0.305219	0.408738	CALM2		KEGG	Prostate cancer_Homo sapiens_hsa05215	0.34603	0.440233	ATF4		KEGG	cAMP signaling pathway_Homo sapiens_hsa04024	0.284495	0.405298	CALM1;CALM2		KEGG	Cytokine-cytokine receptor interaction_Homo sapiens_hsa04060	0.480236	0.480236	INHBA
	KEGG	Estrogen signaling pathway_Homo sapiens_hsa04915	0.307802	0.408738	CALM2		KEGG	Carbon metabolism_Homo sapiens_hsa01200	0.416986	0.483704	PKM		KEGG	Herpes simplex infection_Homo sapiens_hsa05168	0.627557	0.645565	CD74		GO_BP	rhodopsin metabolic process (GO:0046154)	9.48785e-05	0.0240883	TTR;IGFBP5;IGF2;APOA1;INS
	KEGG	Aldosterone synthesis and secretion_Homo sapiens_hsa04925	0.259818	0.404924	CALM2		KEGG	Amoebiasis_Homo sapiens_hsa05146	0.379554	0.458628	ADCY1		KEGG	Regulation of actin cytoskeleton_Homo sapiens_hsa04810	0.313853	0.411464	ITGB1;ACTB		GO_BP	prosthetic group metabolic process (GO:0051189)	9.48785e-05	0.0240883	TTR;IGFBP5;IGF2;APOA1;INS
	KEGG	Glutamatergic synapse_Homo sapiens_hsa04724	0.345434	0.437778	GNG3		KEGG	Glycerophospholipid metabolism_Homo sapiens_hsa00564	0.364532	0.453591	PLD3		KEGG	Purine metabolism_Homo sapiens_hsa00230	0.609141	0.632041	PKM		GO_BP	ferredoxin metabolic process (GO:0006124)	9.48785e-05	0.0240883	TTR;IGFBP5;IGF2;APOA1;INS
	KEGG	Aldosterone-regulated sodium reabsorption_Homo sapiens_hsa04960	0.134723	0.371117	INS		KEGG	Gap junction_Homo sapiens_hsa04540	0.342895	0.440233	ADCY1		KEGG	Influenza A_Homo sapiens_hsa05164	0.60704	0.632041	ACTB		GO_BP	cellular protein metabolic process (GO:0044267)	9.48785e-05	0.0240883	TTR;IGFBP5;IGF2;APOA1;INS
	KEGG	Neurotrophin signaling pathway_Homo sapiens_hsa04722	0.359915	0.438754	CALM2		KEGG	Pancreatic secretion_Homo sapiens_hsa04972	0.367565	0.453591	ADCY1		KEGG	Chemokine signaling pathway_Homo sapiens_hsa04062	0.631531	0.645565	GNG3		GO_BP	protein repair (GO:0030091)	0.000109987	0.0240883	TTR;IGFBP5;IGF2;APOA1;INS
	KEGG	GABAergic synapse_Homo sapiens_hsa04727	0.278856	0.408738	GNG3		KEGG	Rheumatoid arthritis_Homo sapiens_hsa05323	0.349151	0.440233	ATP6V0B		KEGG	Jak-STAT signaling pathway_Homo sapiens_hsa04630	0.569561	0.599995	CCND1		GO_BP	CAAX-box protein maturation (GO:0080120)	0.000115413	0.0240883	TTR;IGFBP5;IGF2;APOA1;INS
	KEGG	Melanogenesis_Homo sapiens_hsa04916	0.310376	0.408738	CALM2		KEGG	Dilated cardiomyopathy_Homo sapiens_hsa05414	0.349151	0.440233	ADCY1		KEGG	Wnt signaling pathway_Homo sapiens_hsa04310	0.53106	0.563741	CCND1		GO_BP	Notch receptor processing (GO:0007220)	0.000132931	0.0242766	TTR;IGFBP5;IGF2;APOA1;INS
	KEGG	Longevity regulating pathway - multiple species_Homo sapiens_hsa04213	0.211493	0.390955	INS		KEGG	B cell receptor signaling pathway_Homo sapiens_hsa04662	0.294046	0.396548	CD81		KEGG	Pathways in cancer_Homo sapiens_hsa05200	0.351811	0.432072	ITGB1;GNG3;CCND1		GO_BP	cellular protein catabolic process (GO:0044257)	0.000181728	0.0295005	TTR;IGFBP5;IGF2;APOA1;INS
	KEGG	Pancreatic cancer_Homo sapiens_hsa05212	0.217336	0.390955	CCND1		KEGG	Central carbon metabolism in cancer_Homo sapiens_hsa05230	0.273515	0.3917	PKM		KEGG	Measles_Homo sapiens_hsa05162	0.51576	0.551743	CCND1		GO_BP	mitochondrial protein processing (GO:0034982)	0.00025817	0.0333435	TTR;IGFBP5;IGF2;APOA1;INS
	KEGG	Thyroid hormone signaling pathway_Homo sapiens_hsa04919	0.355124	0.438754	CCND1		KEGG	Biosynthesis of amino acids_Homo sapiens_hsa01230	0.297411	0.396548	PKM		KEGG	FoxO signaling pathway_Homo sapiens_hsa04068	0.507925	0.551743	CCND1		GO_BP	sterol regulatory element binding protein cleavage (GO:0035103)	0.000273869	0.0333435	TTR;IGFBP5;IGF2;APOA1;INS
	KEGG	RNA degradation_Homo sapiens_hsa03018	0.248717	0.397444	ENO2		KEGG	Adherens junction_Homo sapiens_hsa04520	0.297411	0.396548	MLLT4		KEGG	Systemic lupus erythematosus_Homo sapiens_hsa05322	0.513162	0.551743	H2AFJ		GO_BP	vacuolar protein processing (GO:0006624)	0.00025817	0.0333435	TTR;IGFBP5;IGF2;APOA1;INS
	KEGG	Phosphatidylinositol signaling system_Homo sapiens_hsa04070	0.305219	0.408738	CALM2		KEGG	Bile secretion_Homo sapiens_hsa04976	0.287267	0.396548	ADCY1		KEGG	Oxidative phosphorylation_Homo sapiens_hsa00190	0.507925	0.551743	ATP6V0B		GO_BP	cellular protein modification process (GO:0006464)	0.000515734	0.047093	TTR;IGFBP5;IGF2;APOA1;INS
	KEGG	Ovarian steroidogenesis_Homo sapiens_hsa04913	0.16937	0.381309	INS		KEGG	Longevity regulating pathway - multiple species_Homo sapiens_hsa04213	0.263029	0.386219	ADCY1		KEGG	Lysosome_Homo sapiens_hsa04142	0.480891	0.535185	ATP6V0B		GO_BP	signal peptide processing (GO:0006465)	0.000356944	0.0372497	TTR;IGFBP5;IGF2;APOA1;INS
	KEGG	NF-kappa B signaling pathway_Homo sapiens_hsa04064	0.292158	0.408738	CXCL12		KEGG	Epithelial cell signaling in Helicobacter pylori infection_Homo sapiens_hsa05120	0.276977	0.391821	ATP6V0B		KEGG	Axon guidance_Homo sapiens_hsa04360	0.491876	0.543032	ITGB1		GO_BP	translation (GO:0006412)	0.00157739	0.0521259	TTR;IGFBP5;IGF2;APOA1;INS
	KEGG	Glycerophospholipid metabolism_Homo sapiens_hsa00564	0.297411	0.408738	ACHE		KEGG	Arrhythmogenic right ventricular cardiomyopathy (ARVC)_Homo sapiens_hsa05412	0.297411	0.396548	DSP		KEGG	Glutamatergic synapse_Homo sapiens_hsa04724	0.455305	0.515017	GNG3		GO_BP	positive regulation of peptidyl-tyrosine phosphorylation (GO:0050731)	0.000775112	0.0518755	CCND1;IGF2;MIF;INS
	KEGG	Small cell lung cancer_Homo sapiens_hsa05222	0.273467	0.408738	CCND1		KEGG	Glycolysis / Gluconeogenesis_Homo sapiens_hsa00010	0.273515	0.3917	PKM		KEGG	Cholinergic synapse_Homo sapiens_hsa04725	0.446502	0.509234	GNG3		GO_BP	positive regulation of MAPK cascade (GO:0043410)	0.00129301	0.0521259	CCND1;IGF2;INHBA;INS
	KEGG	Serotonergic synapse_Homo sapiens_hsa04726	0.340535	0.435885	GNG3		KEGG	Regulation of lipolysis in adipocytes_Homo sapiens_hsa04923	0.234328	0.353014	ADCY1		KEGG	Toxoplasmosis_Homo sapiens_hsa05145	0.466827	0.523757	ITGB1		GO_BP	negative regulation of plasma cell differentiation (GO:1900099)	0.000318887	0.035838	AMBP;INHBA
	KEGG	Cell cycle_Homo sapiens_hsa04110	0.369393	0.44606	CCND1		KEGG	Malaria_Homo sapiens_hsa05144	0.20831	0.338331	CD81		KEGG	AGE-RAGE signaling pathway in diabetic complications_Homo sapiens_hsa04933	0.416128	0.478547	CCND1		GO_BP	positive regulation of peptidyl-tyrosine autophosphorylation (GO:1900086)	0.000761934	0.0518755	IGF2;MIF;INS
	KEGG	Leukocyte transendothelial migration_Homo sapiens_hsa04670	0.355124	0.438754	CXCL12		KEGG	Vasopressin-regulated water reabsorption_Homo sapiens_hsa04962	0.189192	0.338331	VAMP2		KEGG	Fc gamma R-mediated phagocytosis_Homo sapiens_hsa04666	0.390645	0.453017	MYO10		GO_BP	axon regeneration (GO:0031103)	0.00078115	0.0518755	GAP43;APOA1
	KEGG	Non-small cell lung cancer_Homo sapiens_hsa05223	0.187688	0.381334	CCND1		KEGG	Vibrio cholerae infection_Homo sapiens_hsa05110	0.215832	0.338331	ATP6V0B		KEGG	Prostate cancer_Homo sapiens_hsa05215	0.377493	0.445248	CCND1		GO_BP	positive regulation of insulin receptor signaling pathway (GO:0046628)	0.000690329	0.0518755	IGF2;INS
	KEGG	Acute myeloid leukemia_Homo sapiens_hsa05221	0.190702	0.381404	CCND1		KEGG	Type II diabetes mellitus_Homo sapiens_hsa04930	0.204523	0.338331	PKM		KEGG	Rheumatoid arthritis_Homo sapiens_hsa05323	0.380807	0.445351	ATP6V0B		GO_BP	positive regulation of insulin receptor signaling pathway by insulin receptor internalization (GO:0038015)	8.7653e-05	0.0240883	IGF2;INS
	KEGG	Amphetamine addiction_Homo sapiens_hsa05031	0.220242	0.390955	CALM2		KEGG	Fatty acid metabolism_Homo sapiens_hsa01212	0.204523	0.338331	SCD		KEGG	Gap junction_Homo sapiens_hsa04540	0.374162	0.445123	TUBA1A		GO_BP	negative regulation of oxidative phosphorylation (GO:0090324)	0.0014396	0.0521259	CDKN1C;INHBA
	KEGG	Axon guidance_Homo sapiens_hsa04360	0.376411	0.450286	CXCL12		KEGG	Ovarian steroidogenesis_Homo sapiens_hsa04913	0.21208	0.338331	ADCY1		KEGG	Insulin secretion_Homo sapiens_hsa04911	0.36406	0.440705	GCG		GO_BP	positive regulation of hydrolase activity (GO:0051345)	0.0014396	0.0521259	IGF2;APOA1
	KEGG	Renin secretion_Homo sapiens_hsa04924	0.211493	0.390955	CALM2		KEGG	Cocaine addiction_Homo sapiens_hsa05030	0.20831	0.338331	ATF4		KEGG	Salmonella infection_Homo sapiens_hsa05132	0.367445	0.440934	ACTB		GO_BP	negative regulation of cyclin-dependent protein kinase activity (GO:1904030)	0.00106827	0.0521259	CDKN1C;PPP1R1A;LRTM1
	KEGG	Colorectal cancer_Homo sapiens_hsa05210	0.205607	0.390955	CCND1		KEGG	Amyotrophic lateral sclerosis (ALS)_Homo sapiens_hsa05014	0.215832	0.338331	NEFM		KEGG	Chronic myeloid leukemia_Homo sapiens_hsa05220	0.322015	0.411464	CCND1		GO_BP	positive regulation of tyrosine phosphorylation of STAT protein (GO:0042531)	0.00189125	0.0521259	IGF2;MIF;INS
	KEGG	Retrograde endocannabinoid signaling_Homo sapiens_hsa04723	0.31294	0.408738	GNG3		KEGG	Ether lipid metabolism_Homo sapiens_hsa00565	0.193052	0.338331	PLD3		KEGG	Melanoma_Homo sapiens_hsa05218	0.314745	0.411464	CCND1		GO_BP	positive regulation of glycogen biosynthetic process (GO:0045725)	0.000690329	0.0518755	IGF2;INS
	KEGG	Vascular smooth muscle contraction_Homo sapiens_hsa04270	0.359915	0.438754	CALM2		KEGG	N-Glycan biosynthesis_Homo sapiens_hsa00510	0.20831	0.338331	MAN1A1		KEGG	ECM-receptor interaction_Homo sapiens_hsa04512	0.353798	0.432072	ITGB1		GO_BP	insulin receptor recycling (GO:0038020)	0.000450826	0.0439104	IGF2;INS
	KEGG	Bladder cancer_Homo sapiens_hsa05219	0.141127	0.371117	CCND1		KEGG	Mineral absorption_Homo sapiens_hsa04978	0.215832	0.338331	FTL		KEGG	Prolactin signaling pathway_Homo sapiens_hsa04917	0.31839	0.411464	CCND1		GO_BP	positive regulation of activation of Janus kinase activity (GO:0010536)	0.00274584	0.0521259	IGF2;MIF;INS
	KEGG	African trypanosomiasis_Homo sapiens_hsa05143	0.121774	0.371117	APOA1		KEGG	Glutathione metabolism_Homo sapiens_hsa00480	0.219566	0.339596	GPX4		KEGG	B cell receptor signaling pathway_Homo sapiens_hsa04662	0.322015	0.411464	CD81		GO_BP	positive regulation of endothelin secretion (GO:1904472)	0.000979113	0.0521259	MIF;INS
	KEGG	Bacterial invasion of epithelial cells_Homo sapiens_hsa05100	0.251508	0.397444	ELMO1		KEGG	Fat digestion and absorption_Homo sapiens_hsa04975	0.177503	0.338331	APOA1		KEGG	RNA degradation_Homo sapiens_hsa03018	0.336328	0.421938	ENO1		GO_BP	positive regulation of transforming growth factor-beta secretion (GO:2001203)	0.000979113	0.0521259	MIF;INS
	KEGG	Chemical carcinogenesis_Homo sapiens_hsa05204	0.262568	0.404924	GSTA1		KEGG	African trypanosomiasis_Homo sapiens_hsa05143	0.153621	0.312633	APOA1		KEGG	Complement and coagulation cascades_Homo sapiens_hsa04610	0.343371	0.426894	SERPINA1		GO_BP	positive regulation by symbiont of host cytokine secretion (GO:0036523)	0.000979113	0.0521259	MIF;INS
	KEGG	Metabolism of xenobiotics by cytochrome P450_Homo sapiens_hsa00980	0.237452	0.394726	GSTA1		KEGG	Pyruvate metabolism_Homo sapiens_hsa00620	0.173569	0.338331	PKM		KEGG	Leishmaniasis_Homo sapiens_hsa05140	0.322015	0.411464	ITGB1		GO_BP	positive regulation of protein tyrosine kinase activity (GO:0061098)	0.00241783	0.0521259	IGF2;MIF;INS
	KEGG	Pertussis_Homo sapiens_hsa05133	0.243105	0.397444	CALM2		KEGG	SNARE interactions in vesicular transport_Homo sapiens_hsa04130	0.149575	0.309833	VAMP2		KEGG	Inositol phosphate metabolism_Homo sapiens_hsa00562	0.314745	0.411464	TPI1		GO_BP	positive regulation of prosthetic group metabolic process (GO:0051200)	0.000690329	0.0518755	INHBA;INS
	KEGG	Drug metabolism - cytochrome P450_Homo sapiens_hsa00982	0.226021	0.390955	GSTA1		KEGG	Citrate cycle (TCA cycle)_Homo sapiens_hsa00020	0.133197	0.297132	ACLY		KEGG	Pancreatic cancer_Homo sapiens_hsa05212	0.296229	0.411464	CCND1		GO_BP	negative regulation of phosphorylation (GO:0042326)	0.00184064	0.0521259	CDKN1C;INHBA
	KEGG	Fatty acid metabolism_Homo sapiens_hsa01212	0.163174	0.381309	SCD		KEGG	Glycosylphosphatidylinositol(GPI)-anchor biosynthesis_Homo sapiens_hsa00563	0.112285	0.270296	GPAA1		KEGG	Adherens junction_Homo sapiens_hsa04520	0.325622	0.412255	ACTB		GO_BP	positive regulation of glial cell-derived neurotrophic factor secretion (GO:1900168)	0.00119867	0.0521259	MIF;INS
	KEGG	Antigen processing and presentation_Homo sapiens_hsa04612	0.248717	0.397444	CD74		KEGG	Biosynthesis of unsaturated fatty acids_Homo sapiens_hsa01040	0.103781	0.26733	SCD		KEGG	p53 signaling pathway_Homo sapiens_hsa04115	0.307397	0.411464	CCND1		GO_BP	negative regulation of kinase activity (GO:0033673)	0.00170171	0.0521259	CDKN1C;INHBA
	KEGG	p53 signaling pathway_Homo sapiens_hsa04115	0.226021	0.390955	CCND1		KEGG	Vitamin digestion and absorption_Homo sapiens_hsa04977	0.108043	0.26733	APOA1		KEGG	Epithelial cell signaling in Helicobacter pylori infection_Homo sapiens_hsa05120	0.303694	0.411464	ATP6V0B		GO_BP	positive regulation of protein modification process (GO:0031401)	0.00087742	0.0521259	INHBA;INS
	KEGG	Viral myocarditis_Homo sapiens_hsa05416	0.196697	0.387254	CCND1		KEGG	Maturity onset diabetes of the young_Homo sapiens_hsa04950	0.116507	0.270296	RFX6		KEGG	Colorectal cancer_Homo sapiens_hsa05210	0.281061	0.405298	CCND1		GO_BP	positive regulation of cytokine secretion involved in immune response (GO:0002741)	0.00170171	0.0521259	MIF;INS
	KEGG	Shigellosis_Homo sapiens_hsa05131	0.21442	0.390955	ELMO1		KEGG	Renin-angiotensin system_Homo sapiens_hsa04614	0.103781	0.26733	AGT		KEGG	Acute myeloid leukemia_Homo sapiens_hsa05221	0.261644	0.384116	CCND1		GO_BP	positive regulation of interleukin-5 secretion (GO:2000664)	0.0014396	0.0521259	MIF;INS
	KEGG	Vasopressin-regulated water reabsorption_Homo sapiens_hsa04962	0.150645	0.378089	VAMP2		GO_BP	translation (GO:0006412)	6.09183e-06	0.0119156	SERPINA1;RPS29;RPL23;IGFBP2;IGF2;RPLP2;APOA1;SCG3;RPS11;FBN1		KEGG	Synaptic vesicle cycle_Homo sapiens_hsa04721	0.284883	0.405298	ATP6V0B		GO_BP	negative regulation of translation (GO:0017148)	0.00782237	0.0985214	IGFBP5;ENC1;MIF
	KEGG	Glutathione metabolism_Homo sapiens_hsa00480	0.175521	0.381309	GSTA1		GO_BP	neutrophil degranulation (GO:0043312)	0.000106149	0.04846	DSP;ACLY;PRDX4;SERPINA1;RAB3A;PKM;NPC2;NBEAL2;CYSTM1;FTL		KEGG	Non-small cell lung cancer_Homo sapiens_hsa05223	0.257699	0.382392	CCND1		GO_BP	positive regulation of interleukin-1 secretion (GO:0050716)	0.00119867	0.0521259	MIF;INS
	KEGG	Intestinal immune network for IgA production_Homo sapiens_hsa04672	0.163174	0.381309	CXCL12		GO_BP	cellular protein metabolic process (GO:0044267)	0.000276776	0.04846	SERPINA1;IGFBP2;IGF2;APOA1;SCG3;FBN1		KEGG	Endometrial cancer_Homo sapiens_hsa05213	0.241708	0.366546	CCND1		GO_BP	positive regulation of pancreatic stellate cell proliferation (GO:2000231)	0.00198479	0.0521259	S100A6;MIF
	KEGG	Fat digestion and absorption_Homo sapiens_hsa04975	0.141127	0.371117	APOA1		GO_BP	ferredoxin metabolic process (GO:0006124)	0.000276776	0.04846	SERPINA1;IGFBP2;IGF2;APOA1;SCG3;FBN1		KEGG	Malaria_Homo sapiens_hsa05144	0.229491	0.359884	CD81		GO_BP	positive regulation of hepatic stellate cell proliferation (GO:1904899)	0.00198479	0.0521259	S100A6;MIF
	KEGG	Phototransduction_Homo sapiens_hsa04744	0.0952988	0.358772	CALM2		GO_BP	rhodopsin metabolic process (GO:0046154)	0.000276776	0.04846	SERPINA1;IGFBP2;IGF2;APOA1;SCG3;FBN1		KEGG	Arginine and proline metabolism_Homo sapiens_hsa00330	0.233585	0.362188	SAT1		GO_BP	positive regulation of protein autophosphorylation (GO:0031954)	0.00380589	0.0656203	CCND1;IGF2;INS
	KEGG	Propanoate metabolism_Homo sapiens_hsa00640	0.111936	0.371117	LDHA		GO_BP	prosthetic group metabolic process (GO:0051189)	0.000276776	0.04846	SERPINA1;IGFBP2;IGF2;APOA1;SCG3;FBN1		KEGG	Type II diabetes mellitus_Homo sapiens_hsa04930	0.225376	0.357493	PKM		GO_BP	positive regulation of peptidyl-serine phosphorylation (GO:0033138)	0.00707161	0.0922467	CCND1;IGF2;MIF
	KEGG	Regulation of autophagy_Homo sapiens_hsa04140	0.134723	0.371117	INS		GO_BP	protein repair (GO:0030091)	0.000327493	0.04846	SERPINA1;IGFBP2;IGF2;APOA1;SCG3;FBN1		KEGG	Mineral absorption_Homo sapiens_hsa04978	0.237657	0.364408	FTL		GO_BP	platelet degranulation (GO:0002576)	0.00450933	0.0736449	IGF2;ENDOD1;APOA1
	KEGG	Type I diabetes mellitus_Homo sapiens_hsa04940	0.147484	0.377558	INS		GO_BP	CAAX-box protein maturation (GO:0080120)	0.000345927	0.04846	SERPINA1;IGFBP2;IGF2;APOA1;SCG3;FBN1		KEGG	Fatty acid metabolism_Homo sapiens_hsa01212	0.225376	0.357493	SCD		GO_BP	negative regulation of protein kinase activity (GO:0006469)	0.0049864	0.0791862	CDKN1C;PPP1R1A;LRTM1
	KEGG	Cysteine and methionine metabolism_Homo sapiens_hsa00270	0.153794	0.378571	LDHA		GO_BP	Notch receptor processing (GO:0007220)	0.000406147	0.0520848	SERPINA1;IGFBP2;IGF2;APOA1;SCG3;FBN1		KEGG	Bladder cancer_Homo sapiens_hsa05219	0.195952	0.333845	CCND1		GO_BP	negative regulation of glycolytic process (GO:0045820)	0.00213413	0.0521259	CDKN1C;INHBA
	KEGG	Biosynthesis of unsaturated fatty acids_Homo sapiens_hsa01040	0.0817677	0.348071	SCD		GO_BP	cellular protein catabolic process (GO:0044257)	0.000578614	0.0565885	SERPINA1;IGFBP2;IGF2;APOA1;SCG3;FBN1		KEGG	Cysteine and methionine metabolism_Homo sapiens_hsa00270	0.212899	0.353976	LDHA		GO_BP	positive regulation of protein phosphorylation (GO:0001934)	0.00602928	0.090168	CCND1;IGF2;MIF
	KEGG	SNARE interactions in vesicular transport_Homo sapiens_hsa04130	0.118506	0.371117	VAMP2		GO_BP	mitochondrial protein processing (GO:0034982)	0.00085919	0.0598908	SERPINA1;IGFBP2;IGF2;APOA1;SCG3;FBN1		KEGG	Nicotine addiction_Homo sapiens_hsa05033	0.191659	0.333845	GABRB3		GO_BP	ripoptosome assembly involved in extrinsic apoptotic signaling pathway (GO:1901025)	0.00228863	0.0521259	MLLT11;INHBA
	KEGG	Vitamin digestion and absorption_Homo sapiens_hsa04977	0.085169	0.348071	APOA1		GO_BP	positive regulation of cholesterol esterification (GO:0010873)	5.55911e-05	0.04846	ACLY;APOA1;AGT		KEGG	Fat digestion and absorption_Homo sapiens_hsa04975	0.195952	0.333845	APOA1		GO_BP	extrinsic apoptotic signaling pathway (GO:0097191)	0.00228863	0.0521259	MLLT11;INHBA
	GO_BP	chylomicron assembly (GO:0034378)	5.72718e-06	0.00124684	APOA2;APOA1;APOC3		GO_BP	vacuolar protein processing (GO:0006624)	0.00085919	0.0598908	SERPINA1;IGFBP2;IGF2;APOA1;SCG3;FBN1		KEGG	Thyroid cancer_Homo sapiens_hsa05216	0.142914	0.29436	CCND1		GO_BP	positive regulation of interleukin-13 secretion (GO:2000667)	0.00198479	0.0521259	MIF;INS
	GO_BP	negative regulation of lipid catabolic process (GO:0050995)	1.71883e-05	0.00197666	APOA2;APOC3;INS		GO_BP	sterol regulatory element binding protein cleavage (GO:0035103)	0.000918031	0.0598908	SERPINA1;IGFBP2;IGF2;APOA1;SCG3;FBN1		KEGG	African trypanosomiasis_Homo sapiens_hsa05143	0.169853	0.308602	APOA1		GO_BP	positive regulation of pathway-restricted SMAD protein phosphorylation (GO:0010862)	0.00648024	0.090168	CCND1;IGF2;INHBA
	GO_BP	chylomicron remodeling (GO:0034371)	4.01972e-06	0.00124684	APOA2;APOA1;APOC3		GO_BP	signal peptide processing (GO:0006465)	0.00123481	0.0603822	SERPINA1;IGFBP2;IGF2;APOA1;SCG3;FBN1		KEGG	Propanoate metabolism_Homo sapiens_hsa00640	0.15649	0.304928	LDHA		GO_BP	positive regulation of maintenance of mitotic sister chromatid cohesion (GO:0034184)	0.00213413	0.0521259	IGF2;INS
	GO_BP	negative regulation of juvenile hormone catabolic process (GO:0045970)	1.0444e-05	0.00170151	APOA2;APOC3;INS		GO_BP	triglyceride homeostasis (GO:0070328)	0.000149747	0.04846	MLXIPL;APOA1;APOC3		KEGG	Fructose and mannose metabolism_Homo sapiens_hsa00051	0.15649	0.304928	TPI1		GO_BP	positive regulation of mitotic cohesin loading (GO:1905406)	0.0014396	0.0521259	IGF2;INS
	GO_BP	negative regulation of triglyceride catabolic process (GO:0010897)	1.71883e-05	0.00197666	APOA2;APOC3;INS		GO_BP	cellular protein modification process (GO:0006464)	0.00185937	0.0680203	SERPINA1;IGFBP2;IGF2;APOA1;SCG3;FBN1		KEGG	Citrate cycle (TCA cycle)_Homo sapiens_hsa00020	0.147463	0.299263	PDHB		GO_BP	positive regulation of attachment of mitotic spindle microtubules to kinetochore (GO:1902425)	0.00228863	0.0521259	IGF2;INS
	GO_BP	negative regulation of 1-phosphatidyl-1D-myo-inositol 4,5-bisphosphate catabolic process (GO:1902642)	1.0444e-05	0.00170151	APOA2;APOC3;INS		GO_BP	platelet degranulation (GO:0002576)	0.000479308	0.0520848	SERPINA1;SERPINF2;IGF2;APOA1;SCG3		KEGG	Glycosylphosphatidylinositol(GPI)-anchor biosynthesis_Homo sapiens_hsa00563	0.124476	0.286294	GPAA1		GO_BP	positive regulation of mitotic chromosome condensation (GO:1903380)	0.00213413	0.0521259	IGF2;INS
	GO_BP	negative regulation of glucocorticoid catabolic process (GO:0031950)	1.0444e-05	0.00170151	APOA2;APOC3;INS		GO_BP	cellular triglyceride homeostasis (GO:0035356)	0.000312041	0.04846	MLXIPL;APOA1;APOC3		KEGG	Biosynthesis of unsaturated fatty acids_Homo sapiens_hsa01040	0.11511	0.280222	SCD		GO_BP	positive regulation of interleukin-2 secretion (GO:1900042)	0.00261305	0.0521259	MIF;INS
	GO_BP	negative regulation of butyryl-CoA catabolic process to butanol (GO:1900498)	1.35411e-05	0.00189092	APOA2;APOC3;INS		GO_BP	vesicle-mediated cholesterol transport (GO:0090119)	0.000448594	0.0520848	NPC2;PLIN3;SYT7;VAMP2		KEGG	Maturity onset diabetes of the young_Homo sapiens_hsa04950	0.129122	0.288511	RFX6		GO_BP	positive regulation of mitotic sister chromatid separation (GO:1901970)	0.00198479	0.0521259	IGF2;INS
	GO_BP	negative regulation of prostaglandin catabolic process (GO:1905829)	1.35411e-05	0.00189092	APOA2;APOC3;INS		GO_BP	reverse cholesterol transport (GO:0043691)	0.000279568	0.04846	NPC2;APOA1;APOC3		KEGG	Vitamin digestion and absorption_Homo sapiens_hsa04977	0.119805	0.280222	APOA1		GO_BP	positive regulation of glycolytic process (GO:0045821)	0.00390757	0.0656203	MIF;INS
	GO_BP	negative regulation of phosphatidylcholine catabolic process (GO:0010900)	1.71883e-05	0.00197666	APOA2;APOC3;INS		GO_BP	phospholipid efflux (GO:0033700)	0.000346851	0.04846	NPC2;APOA1;APOC3		KEGG	Renin-angiotensin system_Homo sapiens_hsa04614	0.11511	0.280222	AGT		GO_BP	regulation of endocannabinoid signaling pathway (GO:2000124)	0.00244828	0.0521259	RGS4;RGS16
	GO_BP	negative regulation of fatty acid beta-oxidation (GO:0031999)	4.5152e-05	0.00383792	APOA2;APOC3;INS		GO_BP	cholesterol efflux (GO:0033344)	0.00051083	0.0525886	NPC2;APOA1;APOC3		GO_BP	cellular protein modification process (GO:0006464)	1.79541e-06	0.000459176	SERPINA1;RPN2;STC2;IGF2;APOA1;SCG3;TIMP1;SCG2;PDIA6;FBN1		GO_BP	extrinsic apoptotic signaling pathway in absence of ligand (GO:0097192)	0.00411238	0.0682748	MLLT11;INHBA
	GO_BP	phosphatidylcholine biosynthesis from phosphatidylethanolamine (GO:0090638)	5.73994e-06	0.00124684	ACHE;STARD10;APOA2;APOA1		GO_BP	chylomicron assembly (GO:0034378)	0.000980056	0.0598908	APOA1;APOC3		GO_BP	translation (GO:0006412)	2.40728e-06	0.000492529	SERPINA1;RPS29;STC2;IGF2;APOA1;SCG3;TIMP1;RPS11;SCG2;PDIA6;FBN1		GO_BP	regulation of octopamine or tyramine signaling pathway (GO:2000125)	0.00228863	0.0521259	RGS4;RGS16
	GO_BP	phosphatidylcholine biosynthesis from phosphoryl-ethanolamine via CDP-N-methylethanolamine (GO:0070833)	5.73994e-06	0.00124684	ACHE;STARD10;APOA2;APOA1		GO_BP	angiotensin-mediated vasoconstriction involved in regulation of systemic arterial blood pressure (GO:0001998)	0.00119414	0.0598908	SERPINF2;AGT		GO_BP	prosthetic group metabolic process (GO:0051189)	7.09054e-07	0.000342465	SERPINA1;STC2;IGF2;APOA1;SCG3;TIMP1;SCG2;PDIA6;FBN1		GO_BP	regulation of pheromone-dependent signal transduction involved in conjugation with cellular fusion (GO:0010969)	0.00228863	0.0521259	RGS4;RGS16
	GO_BP	phosphatidylcholine biosynthesis from phosphoryl-ethanolamine via N-dimethylethanolamine phosphate and CDP-choline (GO:0070832)	5.73994e-06	0.00124684	ACHE;STARD10;APOA2;APOA1		GO_BP	SRP-dependent cotranslational protein targeting to membrane, docking (GO:0006615)	0.000821139	0.0598908	RPS29;RPL23;RPLP2;RPS11		GO_BP	cellular protein metabolic process (GO:0044267)	7.09054e-07	0.000342465	SERPINA1;STC2;IGF2;APOA1;SCG3;TIMP1;SCG2;PDIA6;FBN1		GO_BP	positive regulation of fatty acid biosynthetic process (GO:0045723)	0.00228863	0.0521259	APOA1;INS
	GO_BP	phosphatidylcholine biosynthesis from sn-glycero-3-phosphocholine (GO:0090640)	5.73994e-06	0.00124684	ACHE;STARD10;APOA2;APOA1		GO_BP	SRP-dependent cotranslational protein targeting to membrane, translocation (GO:0006616)	0.000969809	0.0598908	RPS29;RPL23;RPLP2;RPS11		GO_BP	rhodopsin metabolic process (GO:0046154)	7.09054e-07	0.000342465	SERPINA1;STC2;IGF2;APOA1;SCG3;TIMP1;SCG2;PDIA6;FBN1		GO_BP	regulation of proteinase activated receptor activity (GO:1900276)	0.00244828	0.0521259	RGS4;RGS16
	GO_BP	phosphatidylcholine biosynthesis from choline and CDP-diacylglycerol (GO:0090639)	5.73994e-06	0.00124684	ACHE;STARD10;APOA2;APOA1		GO_BP	RNA-templated viral transcription (GO:0039696)	0.00175577	0.0660441	RPS29;RPL23;RPLP2;RPS11		GO_BP	ferredoxin metabolic process (GO:0006124)	7.09054e-07	0.000342465	SERPINA1;STC2;IGF2;APOA1;SCG3;TIMP1;SCG2;PDIA6;FBN1		GO_BP	modulation by symbiont of host G-protein coupled receptor protein signal transduction (GO:0075118)	0.00228863	0.0521259	RGS4;RGS16
	GO_BP	CDP-choline pathway (GO:0006657)	5.73994e-06	0.00124684	ACHE;STARD10;APOA2;APOA1		GO_BP	late viral transcription (GO:0019086)	0.00200571	0.0688277	RPS29;RPL23;RPLP2;RPS11		GO_BP	protein repair (GO:0030091)	9.21989e-07	0.000342465	SERPINA1;STC2;IGF2;APOA1;SCG3;TIMP1;SCG2;PDIA6;FBN1		GO_BP	positive regulation of mitotic spindle elongation (GO:1902846)	0.00244828	0.0521259	IGF2;INS
	GO_BP	phosphatidylcholine biosynthesis from phosphoryl-ethanolamine via N-dimethylethanolamine phosphate and CDP-N-dimethylethanolamine (GO:0070834)	5.73994e-06	0.00124684	ACHE;STARD10;APOA2;APOA1		GO_BP	early viral transcription (GO:0019085)	0.00187786	0.0680203	RPS29;RPL23;RPLP2;RPS11		GO_BP	CAAX-box protein maturation (GO:0080120)	1.0043e-06	0.000342465	SERPINA1;STC2;IGF2;APOA1;SCG3;TIMP1;SCG2;PDIA6;FBN1		GO_BP	positive regulation of interferon-alpha secretion (GO:1902741)	0.00244828	0.0521259	MIF;INS
	GO_BP	phosphatidylcholine biosynthetic process (GO:0006656)	2.29333e-05	0.00249081	ACHE;STARD10;APOA2;APOA1		GO_BP	DNA-templated viral transcription (GO:0039695)	0.00175577	0.0660441	RPS29;RPL23;RPLP2;RPS11		GO_BP	Notch receptor processing (GO:0007220)	1.29051e-06	0.000377196	SERPINA1;STC2;IGF2;APOA1;SCG3;TIMP1;SCG2;PDIA6;FBN1		GO_BP	regulation of adrenergic receptor signaling pathway (GO:0071877)	0.00228863	0.0521259	RGS4;RGS16
	GO_BP	negative regulation of butyryl-CoA catabolic process to butyrate (GO:1900501)	4.5152e-05	0.00383792	APOA2;APOC3;INS		GO_BP	middle viral transcription (GO:0019084)	0.00175577	0.0660441	RPS29;RPL23;RPLP2;RPS11		GO_BP	cellular protein catabolic process (GO:0044257)	2.24514e-06	0.000492529	SERPINA1;STC2;IGF2;APOA1;SCG3;TIMP1;SCG2;PDIA6;FBN1		GO_BP	regulation of adenosine receptor signaling pathway (GO:0060167)	0.00228863	0.0521259	RGS4;RGS16
	GO_BP	detection of glucose (GO:0051594)	9.30654e-05	0.00727771	NEUROD1;APOA2;VAMP2		GO_BP	regulation of Cdc42 protein signal transduction (GO:0032489)	0.00142854	0.0635052	APOA1;APOC3		GO_BP	mitochondrial protein processing (GO:0034982)	4.1734e-06	0.000656828	SERPINA1;STC2;IGF2;APOA1;SCG3;TIMP1;SCG2;PDIA6;FBN1		GO_BP	regulation of G-protein coupled receptor protein signaling pathway in response to host (GO:0075156)	0.00228863	0.0521259	RGS4;RGS16
	GO_BP	response to glucose (GO:0009749)	6.16445e-05	0.00502145	NEUROD1;APOA2;VAMP2		GO_BP	SRP-dependent cotranslational protein targeting to membrane, signal sequence recognition (GO:0006617)	0.0014227	0.0635052	RPS29;RPL23;RPLP2;RPS11		GO_BP	vacuolar protein processing (GO:0006624)	4.1734e-06	0.000656828	SERPINA1;STC2;IGF2;APOA1;SCG3;TIMP1;SCG2;PDIA6;FBN1		GO_BP	regulation of thrombin-activated receptor signaling pathway (GO:0070494)	0.00228863	0.0521259	RGS4;RGS16
	GO_BP	apolipoprotein E recycling (GO:0071828)	2.96997e-05	0.00296552	APOA2;APOA1;APOC3;VAMP2		GO_BP	2-methylbutanoyl-CoA(4-) biosynthetic process (GO:1902191)	0.00119414	0.0598908	ACLY;SCD		GO_BP	sterol regulatory element binding protein cleavage (GO:0035103)	4.63095e-06	0.000676781	SERPINA1;STC2;IGF2;APOA1;SCG3;TIMP1;SCG2;PDIA6;FBN1		GO_BP	modulation by host of symbiont G-protein coupled receptor protein signal transduction (GO:0075087)	0.00228863	0.0521259	RGS4;RGS16
	GO_BP	rhodopsin metabolic process (GO:0046154)	0.00066322	0.0274256	IGFBP5;IGF2;APOA2;APOA1;INS		GO_BP	viral RNA editing (GO:0075527)	0.00250058	0.0809348	RPS29;RPL23;RPLP2;RPS11		GO_BP	signal peptide processing (GO:0006465)	7.38129e-06	0.00100681	SERPINA1;STC2;IGF2;APOA1;SCG3;TIMP1;SCG2;PDIA6;FBN1		GO_BP	regulation of phospholipase C-activating G-protein coupled receptor signaling pathway (GO:1900736)	0.00228863	0.0521259	RGS4;RGS16
	GO_BP	prosthetic group metabolic process (GO:0051189)	0.00066322	0.0274256	IGFBP5;IGF2;APOA2;APOA1;INS		GO_BP	viral transcription (GO:0019083)	0.00250058	0.0809348	RPS29;RPL23;RPLP2;RPS11		GO_BP	post-translational protein modification (GO:0043687)	0.000463202	0.0160629	SERPINA1;RPN2;STC2;APOA1;SCG3;TIMP1;SCG2;PDIA6;FBN1		GO_BP	protein kinase C deactivation (GO:0042313)	0.00244828	0.0521259	RGS4;RGS16
	GO_BP	cellular protein metabolic process (GO:0044267)	0.00066322	0.0274256	IGFBP5;IGF2;APOA2;APOA1;INS		GO_BP	isovaleryl-CoA(4-) biosynthetic process (GO:1902197)	0.00119414	0.0598908	ACLY;SCD		GO_BP	positive regulation of fibroblast proliferation (GO:0048146)	0.00050277	0.0171445	CD74;EDN3;EPCAM;CD81;IGF2;S100A6;TIMP1;AGT		GO_BP	positive regulation of chemokine secretion (GO:0090197)	0.00390757	0.0656203	MIF;INS
	GO_BP	ferredoxin metabolic process (GO:0006124)	0.00066322	0.0274256	IGFBP5;IGF2;APOA2;APOA1;INS		GO_BP	2-methylbut-2-enoyl-CoA(4-) biosynthetic process (GO:1902194)	0.00119414	0.0598908	ACLY;SCD		GO_BP	positive regulation of apoptotic process (GO:0043065)	0.000851006	0.0259875	MLLT11;ITGB1;PRDX2;MAGED1;INHA;NDRG1;RTN4;TPT1		GO_BP	regulation of opioid receptor signaling pathway (GO:2000474)	0.00261305	0.0521259	RGS4;RGS16
	GO_BP	protein repair (GO:0030091)	0.000764121	0.0292913	IGFBP5;IGF2;APOA2;APOA1;INS		GO_BP	SRP-dependent cotranslational protein targeting to membrane, signal sequence processing (GO:0006618)	0.00175577	0.0660441	RPS29;RPL23;RPLP2;RPS11		GO_BP	glycolytic process (GO:0006096)	3.92513e-06	0.000656828	LDHA;TPI1;PGK1;PDHB;SLC16A3		GO_BP	positive regulation of cellular protein metabolic process (GO:0032270)	0.00313779	0.0559062	INHBA;INS
	GO_BP	CAAX-box protein maturation (GO:0080120)	0.000800178	0.029516	IGFBP5;IGF2;APOA2;APOA1;INS		GO_BP	calcium ion regulated lysosome exocytosis (GO:1990927)	0.000980056	0.0598908	VAMP2;SYT7		GO_BP	C-terminal protein amino acid modification (GO:0018410)	0.000606468	0.0195849	SERPINA1;STC2;APOA1;SCG3;TIMP1;SCG2;PDIA6;FBN1		GO_BP	CDP-choline pathway (GO:0006657)	0.0027829	0.0521259	STARD10;APOA1
	GO_BP	Notch receptor processing (GO:0007220)	0.000915996	0.0319781	IGFBP5;IGF2;APOA2;APOA1;INS		GO_BP	fatty-acyl-CoA biosynthetic process (GO:0046949)	0.00119414	0.0598908	ACLY;SCD		GO_BP	N-terminal protein amino acid propionylation (GO:0061606)	0.000606468	0.0195849	SERPINA1;STC2;APOA1;SCG3;TIMP1;SCG2;PDIA6;FBN1		GO_BP	phosphatidylcholine biosynthesis from choline and CDP-diacylglycerol (GO:0090639)	0.0027829	0.0521259	STARD10;APOA1
	GO_BP	high-density lipoprotein particle remodeling (GO:0034375)	3.18547e-05	0.00296552	APOA2;APOA1;APOC3		GO_BP	regulation of blood vessel diameter by renin-angiotensin (GO:0002034)	0.000786477	0.0598908	SERPINF2;AGT		GO_BP	CAAX-box protein modification (GO:0071587)	0.000606468	0.0195849	SERPINA1;STC2;APOA1;SCG3;TIMP1;SCG2;PDIA6;FBN1		GO_BP	positive regulation of G-protein coupled receptor protein signaling pathway (GO:0045745)	0.00453664	0.0736449	RGS4;RGS16
	GO_BP	conversion of discoidal high-density lipoprotein particle to spherical high-density lipoprotein particle (GO:0034376)	3.18547e-05	0.00296552	APOA2;APOA1;APOC3		GO_BP	cholesterol transport (GO:0030301)	0.00256542	0.0809348	NPC2;APOA1		GO_BP	post-translational protein acetylation (GO:0034421)	0.000766485	0.023761	SERPINA1;STC2;APOA1;SCG3;TIMP1;SCG2;PDIA6;FBN1		GO_BP	phosphatidylcholine biosynthetic process (GO:0006656)	0.00544314	0.0837098	STARD10;APOA1
	GO_BP	cellular protein catabolic process (GO:0044257)	0.00123445	0.0360202	IGFBP5;IGF2;APOA2;APOA1;INS		GO_BP	SRP-dependent cotranslational protein targeting to membrane (GO:0006614)	0.00132227	0.0630822	RPS29;RPL23;RPLP2;RPS11		GO_BP	platelet degranulation (GO:0002576)	8.64967e-05	0.00847393	SERPINA1;IGF2;APOA1;SCG3;MAGED2;TIMP1		GO_BP	phosphatidylcholine biosynthesis from phosphatidylethanolamine (GO:0090638)	0.0027829	0.0521259	STARD10;APOA1
	GO_BP	mitochondrial protein processing (GO:0034982)	0.00172357	0.0415996	IGFBP5;IGF2;APOA2;APOA1;INS		GO_BP	intestinal cholesterol absorption (GO:0030299)	0.00325076	0.0949028	NPC2;APOA1		GO_BP	canonical glycolysis (GO:0061621)	1.19087e-05	0.00152283	TPI1;PKM;PGK1;ENO1		GO_BP	phosphatidylcholine biosynthesis from phosphoryl-ethanolamine via N-dimethylethanolamine phosphate and CDP-N-dimethylethanolamine (GO:0070834)	0.0027829	0.0521259	STARD10;APOA1
	GO_BP	vacuolar protein processing (GO:0006624)	0.00172357	0.0415996	IGFBP5;IGF2;APOA2;APOA1;INS		GO_BP	low-density lipoprotein particle disassembly involved in cholesterol transport (GO:0090121)	0.00168306	0.0660441	NPC2;APOA1		GO_BP	negative regulation of apoptotic process (GO:0043066)	0.00341357	0.0802776	PRDX2;CD74;MAGED1;DPEP1;INHA;NDRG1;TPT1;RTN4		GO_BP	phosphatidylcholine biosynthesis from phosphoryl-ethanolamine via N-dimethylethanolamine phosphate and CDP-choline (GO:0070832)	0.0027829	0.0521259	STARD10;APOA1
	GO_BP	sterol regulatory element binding protein cleavage (GO:0035103)	0.00182279	0.0424233	IGFBP5;IGF2;APOA2;APOA1;INS		GO_BP	3-methylbut-2-enoyl-CoA(4-) biosynthetic process (GO:1902200)	0.00119414	0.0598908	ACLY;SCD		GO_BP	regulation of apoptotic process involved in development (GO:1904748)	0.000165153	0.00847393	PRDX2;MAGED1;INHA;NDRG1;RTN4;TPT1		GO_BP	phosphatidylcholine biosynthesis from phosphoryl-ethanolamine via CDP-N-methylethanolamine (GO:0070833)	0.0027829	0.0521259	STARD10;APOA1
	GO_BP	signal peptide processing (GO:0006465)	0.00234211	0.0508758	IGFBP5;IGF2;APOA2;APOA1;INS		GO_BP	positive regulation of isoprenoid metabolic process (GO:0045828)	0.000461631	0.0520848	ACLY;NPC2		GO_BP	regulation of apoptotic process (GO:0042981)	0.000165153	0.00847393	PRDX2;MAGED1;INHA;NDRG1;RTN4;TPT1		GO_BP	cross-receptor inhibition within G-protein coupled receptor heterodimer (GO:0038041)	0.00244828	0.0521259	RGS4;RGS16
	GO_BP	cellular protein modification process (GO:0006464)	0.00331263	0.0594949	IGFBP5;IGF2;APOA2;APOA1;INS		GO_BP	chylomicron remodeling (GO:0034371)	0.000786477	0.0598908	APOA1;APOC3		GO_BP	regulation of leukocyte apoptotic process (GO:2000106)	0.000165153	0.00847393	PRDX2;MAGED1;INHA;NDRG1;RTN4;TPT1		GO_BP	phosphatidylcholine biosynthesis from sn-glycero-3-phosphocholine (GO:0090640)	0.0027829	0.0521259	STARD10;APOA1
	GO_BP	reverse cholesterol transport (GO:0043691)	0.000133426	0.0100326	APOA2;APOA1;APOC3		GO_BP	cholesterol homeostasis (GO:0042632)	0.00173112	0.0660441	NPC2;APOA1;APOC3		GO_BP	regulation of myeloid cell apoptotic process (GO:0033032)	0.000165153	0.00847393	PRDX2;MAGED1;INHA;NDRG1;RTN4;TPT1		GO_BP	positive regulation of interleukin-17 secretion (GO:1905078)	0.0027829	0.0521259	MIF;INS
	GO_BP	phospholipid efflux (GO:0033700)	0.000165796	0.0115373	APOA2;APOA1;APOC3		GO_BP	nuclear-transcribed mRNA catabolic process, 5'-3' exonucleolytic nonsense-mediated decay (GO:0070479)	0.00194106	0.068373	RPS29;RPL23;RPLP2;RPS11		GO_BP	regulation of mesenchymal cell apoptotic process (GO:2001053)	0.000165153	0.00847393	PRDX2;MAGED1;INHA;NDRG1;RTN4;TPT1		GO_BP	regulation of dopamine receptor signaling pathway (GO:0060159)	0.0027829	0.0521259	RGS4;RGS16
	GO_BP	cellular response to glucose stimulus (GO:0071333)	0.000792766	0.029516	NEUROD1;APOA2;VAMP2		GO_BP	intracellular cholesterol transport (GO:0032367)	0.0028985	0.0872227	NPC2;APOA1		GO_BP	regulation of muscle cell apoptotic process (GO:0010660)	0.000165153	0.00847393	PRDX2;MAGED1;INHA;NDRG1;RTN4;TPT1		GO_BP	negative regulation of cell cycle arrest (GO:0071157)	0.00568171	0.0864685	CCND1;MIF
	GO_BP	cholesterol efflux (GO:0033344)	0.000244944	0.0136819	APOA2;APOA1;APOC3		GO_BP	propionyl-CoA biosynthetic process (GO:1902860)	0.00142854	0.0635052	ACLY;SCD		GO_BP	regulation of glial cell apoptotic process (GO:0034350)	0.000165153	0.00847393	PRDX2;MAGED1;INHA;NDRG1;RTN4;TPT1		GO_BP	extrinsic apoptotic signaling pathway via death domain receptors (GO:0008625)	0.00642566	0.090168	MLLT11;INHBA
	GO_BP	positive regulation of protein autophosphorylation (GO:0031954)	0.00130301	0.0363911	CD74;CCND1;IGF2;INS		GO_BP	apolipoprotein E recycling (GO:0071828)	0.00153813	0.0660441	APOA1;APOC3;VAMP2		GO_BP	modulation of apoptotic process in other organism (GO:0044532)	0.000165153	0.00847393	PRDX2;MAGED1;INHA;NDRG1;RTN4;TPT1		GO_BP	regulation of G-protein coupled receptor internalization (GO:1904020)	0.00295783	0.0533504	RGS4;RGS16
	GO_BP	positive regulation of calcium ion-dependent exocytosis (GO:0045956)	0.000267935	0.0144173	SYT5;RAB3A;SYT13		GO_BP	nuclear-transcribed mRNA catabolic process, nonsense-mediated decay (GO:0000184)	0.00298671	0.0885153	RPS29;RPL23;RPLP2;RPS11		GO_BP	regulation of myofibroblast cell apoptotic process (GO:1904520)	0.000165153	0.00847393	PRDX2;MAGED1;INHA;NDRG1;RTN4;TPT1		GO_BP	positive regulation of interleukin-10 secretion (GO:2001181)	0.00390757	0.0656203	MIF;INS
	GO_BP	regulation of acrosomal vesicle exocytosis (GO:2000367)	0.000165796	0.0115373	SYT5;SPINK1;SYT13		GO_BP	cholesterol import (GO:0070508)	0.00256542	0.0809348	NPC2;APOA1		GO_BP	regulation of epithelial cell apoptotic process (GO:1904035)	0.000165153	0.00847393	PRDX2;MAGED1;INHA;NDRG1;RTN4;TPT1		GO_BP	regulation of adenylate cyclase-activating glucose-activated G-protein coupled receptor signaling pathway (GO:0110033)	0.00295783	0.0533504	RGS4;RGS16
	GO_BP	regulation of Cdc42 protein signal transduction (GO:0032489)	0.000870234	0.0309329	APOA1;APOC3		GO_BP	cholesterol transport involved in cholesterol storage (GO:0010879)	0.00256542	0.0809348	NPC2;APOA1		GO_BP	regulation of execution phase of apoptosis (GO:1900117)	0.000171118	0.00847393	PRDX2;MAGED1;INHA;NDRG1;RTN4;TPT1		GO_BP	positive regulation of mitotic centrosome separation (GO:0046604)	0.00295783	0.0533504	IGF2;INS
	GO_BP	cholesterol homeostasis (GO:0042632)	0.000841137	0.0304523	APOA2;APOA1;APOC3		GO_BP	positive regulation of methyl-branched fatty acid biosynthetic process (GO:1902324)	0.00119414	0.0598908	MLXIPL;APOA1		GO_BP	regulation of compound eye retinal cell apoptotic process (GO:1901692)	0.000165153	0.00847393	PRDX2;MAGED1;INHA;NDRG1;RTN4;TPT1		GO_BP	positive regulation of proteolysis (GO:0045862)	0.00803865	0.098693	INHBA;INS
	GO_BP	negative regulation of fatty acid metabolic process (GO:0045922)	0.000596193	0.0274256	APOC3;INS		GO_BP	synaptic vesicle recycling (GO:0036465)	0.00168306	0.0660441	RAB3A;SYT7		GO_BP	regulation of apoptotic process in bone marrow (GO:0071865)	0.000165153	0.00847393	PRDX2;MAGED1;INHA;NDRG1;RTN4;TPT1		GO_BP	regulation of G-protein coupled receptor protein signaling pathway (GO:0008277)	0.00544314	0.0837098	RGS4;RGS16
	GO_BP	positive regulation of peptidyl-tyrosine phosphorylation (GO:0050731)	0.00357542	0.0594949	CD74;CCND1;IGF2;INS		GO_BP	positive regulation of unsaturated fatty acid biosynthetic process (GO:2001280)	0.00119414	0.0598908	MLXIPL;APOA1		GO_BP	regulation of fat cell apoptotic process (GO:1904649)	0.000165153	0.00847393	PRDX2;MAGED1;INHA;NDRG1;RTN4;TPT1		GO_BP	positive regulation of exit from mitosis (GO:0031536)	0.00370769	0.0652642	IGF2;INS
	GO_BP	triglyceride catabolic process (GO:0019433)	0.000503224	0.0245951	APOA2;APOA1;APOC3		GO_BP	positive regulation of butyryl-CoA biosynthetic process from acetyl-CoA (GO:1900496)	0.00119414	0.0598908	MLXIPL;APOA1		GO_BP	regulation of apoptosis involved in tissue homeostasis (GO:0060785)	0.000171118	0.00847393	PRDX2;MAGED1;INHA;NDRG1;RTN4;TPT1		GO_BP	negative regulation of G-protein coupled receptor protein signaling pathway (GO:0045744)	0.00694494	0.0914105	RGS4;RGS16
	GO_BP	insulin receptor signaling pathway (GO:0008286)	0.00421477	0.0628997	PKM;IGF2;VAMP2;INS		GO_BP	positive regulation of butyryl-CoA catabolic process to butyrate (GO:1900502)	0.00195751	0.068373	MLXIPL;APOA1		GO_BP	regulation of cysteine-type endopeptidase activity involved in apoptotic process (GO:0043281)	0.000217797	0.00873752	PRDX2;MAGED1;INHA;NDRG1;RTN4;TPT1		GO_BP	negative regulation of oskar mRNA translation (GO:0007319)	0.00642566	0.090168	IGFBP5;ENC1
	GO_BP	vesicle fusion with Golgi cis cisterna membrane (GO:1990670)	0.000701422	0.0274256	SYT5;SYT13;VAMP2		GO_BP	conversion of discoidal high-density lipoprotein particle to spherical high-density lipoprotein particle (GO:0034376)	0.0028985	0.0872227	APOA1;APOC3		GO_BP	regulation of fibroblast apoptotic process (GO:2000269)	0.000171118	0.00847393	PRDX2;MAGED1;INHA;NDRG1;RTN4;TPT1		GO_BP	negative regulation by symbiont of host translation (GO:0044074)	0.00642566	0.090168	IGFBP5;ENC1
	GO_BP	vesicle fusion with vacuole (GO:0051469)	0.000701422	0.0274256	SYT5;SYT13;VAMP2		GO_BP	high-density lipoprotein particle remodeling (GO:0034375)	0.0028985	0.0872227	APOA1;APOC3		GO_BP	regulation of anoikis (GO:2000209)	0.000171118	0.00847393	PRDX2;MAGED1;INHA;NDRG1;RTN4;TPT1		GO_BP	positive regulation of interleukin-12 secretion (GO:2001184)	0.00520933	0.081837	MIF;INS
	GO_BP	vesicle fusion with endoplasmic reticulum (GO:0048279)	0.000701422	0.0274256	SYT5;SYT13;VAMP2		GO_BP	angiotensin-mediated vasodilation involved in regulation of systemic arterial blood pressure (GO:0002033)	0.000613602	0.0571527	SERPINF2;AGT		GO_BP	regulation of apoptosis by sphingosine-1-phosphate signaling pathway (GO:0003377)	0.000203545	0.00847393	PRDX2;MAGED1;INHA;NDRG1;RTN4;TPT1		GO_BP	negative regulation of translation, ncRNA-mediated (GO:0040033)	0.00642566	0.090168	IGFBP5;ENC1
	GO_BP	vesicle fusion with vesicle (GO:0061782)	0.000701422	0.0274256	SYT5;SYT13;VAMP2		GO_BP	negative regulation of isoprenoid metabolic process (GO:0045827)	0.00033076	0.04846	NPC2;APOC3		GO_BP	regulation of apoptotic signaling pathway (GO:2001233)	0.000265328	0.0102427	PRDX2;MAGED1;INHA;NDRG1;RTN4;TPT1		GO_BP	negative regulation of translational fidelity (GO:0045902)	0.00642566	0.090168	IGFBP5;ENC1
	GO_BP	endosomal vesicle fusion (GO:0034058)	0.00123264	0.0360202	SYT5;SYT13;VAMP2								GO_BP	regulation of neuron apoptotic process (GO:0043523)	0.000420206	0.0148231	PRDX2;MAGED1;INHA;NDRG1;RTN4;TPT1		GO_BP	positive regulation of interleukin-6 secretion (GO:2000778)	0.00694494	0.0914105	MIF;INS
	GO_BP	vitamin A metabolic process (GO:0006776)	0.00143019	0.0383018	APOA2;APOA1;APOC3								GO_BP	pyruvate catabolic process (GO:0042867)	0.000131819	0.00847393	LDHA;PDHB;SLC16A3		GO_BP	negative regulation of translational elongation (GO:0045900)	0.00668298	0.0912508	IGFBP5;ENC1
	GO_BP	retinoid metabolic process (GO:0001523)	0.00136228	0.0369898	APOA2;APOA1;APOC3								GO_BP	L-alanine biosynthetic process from pyruvate (GO:0019272)	0.000131819	0.00847393	LDHA;PDHB;SLC16A3		GO_BP	positive regulation of tumor necrosis factor secretion (GO:1904469)	0.00642566	0.090168	MIF;INS
	GO_BP	high-density lipoprotein particle assembly (GO:0034380)	0.001026	0.0334304	APOA2;APOA1								GO_BP	sulphoglycolysis (GO:0061722)	0.000154484	0.00847393	LDHA;PDHB;SLC16A3		GO_BP	negative regulation of translation in response to stress (GO:0032055)	0.00694494	0.0914105	IGFBP5;ENC1
	GO_BP	retinal metabolic process (GO:0042574)	0.00164657	0.0407474	APOA2;APOA1;APOC3								GO_BP	glycolytic process via Entner-Doudoroff Pathway (GO:0061688)	0.000207085	0.00847393	LDHA;TPI1;PGK1		GO_BP	negative regulation of mitochondrial translation (GO:0070130)	0.00803865	0.098693	IGFBP5;ENC1
	GO_BP	positive regulation of protein kinase B signaling (GO:0051897)	0.00196544	0.0436816	IGF2;RTN4;INS								GO_BP	glycolytic process from glycerol (GO:0061613)	0.000207085	0.00847393	LDHA;TPI1;PGK1		GO_BP	negative regulation of acute inflammatory response (GO:0002674)	0.00642566	0.090168	APOA1;INS
	GO_BP	retinol metabolic process (GO:0042572)	0.00164657	0.0407474	APOA2;APOA1;APOC3								GO_BP	glycolytic process through fructose-6-phosphate (GO:0061615)	0.000207085	0.00847393	LDHA;TPI1;PGK1		GO_BP	positive regulation of interferon-gamma secretion (GO:1902715)	0.00694494	0.0914105	MIF;INS
	GO_BP	vesicle fusion with nuclear membrane involved in mitotic nuclear envelope reassembly (GO:0007086)	0.00123264	0.0360202	SYT5;SYT13;VAMP2								GO_BP	isopentenyl diphosphate biosynthetic process, methylerythritol 4-phosphate pathway (GO:0019288)	0.000179537	0.00847393	LDHA;PDHB;SLC16A3		GO_BP	negative regulation of cytoplasmic translation (GO:2000766)	0.00803865	0.098693	IGFBP5;ENC1
	GO_BP	phagosome-lysosome fusion (GO:0090385)	0.000943414	0.0323575	SYT5;SYT13;VAMP2								GO_BP	glycolytic process from sucrose (GO:0061704)	0.000207085	0.00847393	LDHA;TPI1;PGK1		GO_BP	negative regulation of respiratory burst involved in inflammatory response (GO:0060266)	0.00721151	0.0924213	APOA1;INS
	GO_BP	Golgi vesicle fusion to target membrane (GO:0048210)	0.00111107	0.0356089	SYT5;SYT13;VAMP2								GO_BP	glycolytic process through fructose-1-phosphate (GO:0061625)	0.000207085	0.00847393	LDHA;TPI1;PGK1		GO_BP	negative regulation of inflammatory response to antigenic stimulus (GO:0002862)	0.00748267	0.0950625	AMBP;APOA1
	GO_BP	positive regulation of triglyceride catabolic process (GO:0010898)	0.000596193	0.0274256	APOA2;APOA1								GO_BP	Entner-Doudoroff pathway (GO:0061678)	0.000154484	0.00847393	LDHA;PDHB;SLC16A3		GO_BP	regulation of inhibitory G-protein coupled receptor phosphorylation (GO:1904323)	0.00668298	0.0912508	RGS4;RGS16
	GO_BP	negative regulation of lipoprotein lipase activity (GO:0051005)	0.00177186	0.0422437	APOA2;APOC3								GO_BP	pyruvate metabolic process (GO:0006090)	0.000207085	0.00847393	LDHA;PDHB;SLC16A3		GO_BP	positive regulation of interferon-beta secretion (GO:0035549)	0.00475606	0.0763583	MIF;INS
	GO_BP	vesicle fusion with Golgi apparatus (GO:0048280)	0.00136228	0.0369898	SYT5;SYT13;VAMP2								GO_BP	L-cysteine catabolic process to pyruvate (GO:0019450)	0.000207085	0.00847393	LDHA;PDHB;SLC16A3		GO_BP	regulation of rhodopsin mediated signaling pathway (GO:0022400)	0.00721151	0.0924213	RGS4;RGS16
	GO_BP	positive regulation of MAPK cascade (GO:0043410)	0.00582108	0.0753656	CD74;CCND1;IGF2;INS								GO_BP	positive regulation of peptidyl-tyrosine autophosphorylation (GO:1900086)	0.000612626	0.0195849	CD74;CD81;IGF2;AGT
	GO_BP	positive regulation of peptidyl-tyrosine autophosphorylation (GO:1900086)	0.00251164	0.0522369	CD74;IGF2;INS								GO_BP	positive regulation of pancreatic stellate cell proliferation (GO:2000231)	0.000385824	0.0140963	CD74;S100A6;AGT
	GO_BP	vesicle fusion with endoplasmic reticulum-Golgi intermediate compartment (ERGIC) membrane (GO:1990668)	0.000997375	0.0334304	SYT5;SYT13;VAMP2								GO_BP	positive regulation of hepatic stellate cell proliferation (GO:1904899)	0.000385824	0.0140963	CD74;S100A6;AGT
	GO_BP	peroxidase-heme linkage via dihydroxyheme-L-aspartyl ester-L-glutamyl ester-L-methionine sulfonium (GO:0018363)	0.000280233	0.0144173	APOA2;APOA1								GO_BP	glucose catabolic process to pyruvate (GO:0061718)	0.000179537	0.00847393	LDHA;PDHB;SLC16A3
	GO_BP	retinoic acid metabolic process (GO:0042573)	0.00241479	0.0516642	APOA2;APOA1;APOC3								GO_BP	positive regulation of peptidyl-tyrosine phosphorylation (GO:0050731)	0.00207013	0.05229	CD74;CCND1;CD81;IGF2;AGT
	GO_BP	vesicle fusion with peroxisome (GO:0019817)	0.00180159	0.0424233	SYT5;SYT13;VAMP2								GO_BP	acetyl-CoA biosynthetic process from pyruvate (GO:0006086)	0.000237232	0.00933417	LDHA;PDHB;SLC16A3
	GO_BP	N-terminal peptidyl-methionine methylation (GO:0018014)	0.000280233	0.0144173	APOA2;APOA1								GO_BP	pyruvate biosynthetic process (GO:0042866)	0.000207085	0.00847393	LDHA;PDHB;SLC16A3
	GO_BP	positive regulation of ERK5 cascade (GO:0070378)	0.00129644	0.0363911	CD74;IGF2;INS								GO_BP	lactate biosynthetic process from pyruvate (GO:0019244)	0.000179537	0.00847393	LDHA;PDHB;SLC16A3
	GO_BP	positive regulation of MAPK cascade involved in cell wall organization or biogenesis (GO:1903139)	0.00117086	0.0360202	CD74;IGF2;INS								GO_BP	protocatechuate catabolic process, meta-cleavage (GO:0019617)	0.000344278	0.0130443	LDHA;PDHB;SLC16A3
	GO_BP	SNARE complex assembly (GO:0035493)	0.00164657	0.0407474	SYT5;SYT13;VAMP2								GO_BP	positive regulation of tyrosine phosphorylation of STAT protein (GO:0042531)	0.00197882	0.0506083	CD74;CD81;IGF2;AGT
	GO_BP	negative regulation of lipid metabolic process (GO:0045833)	0.00373779	0.0594949	APOA2;APOA1;APOC3								GO_BP	positive regulation of activation of Janus kinase activity (GO:0010536)	0.00318265	0.0757174	CD74;CD81;IGF2;AGT
	GO_BP	negative regulation of cytokine secretion involved in immune response (GO:0002740)	0.00119413	0.0360202	APOA2;APOA1								GO_BP	positive regulation of protein tyrosine kinase activity (GO:0061098)	0.00270739	0.0667389	CD74;CD81;IGF2;AGT
	GO_BP	positive regulation of MAPK cascade involved in axon regeneration (GO:1904922)	0.00129644	0.0363911	CD74;IGF2;INS								GO_BP	substantia nigra development (GO:0021762)	0.00123969	0.0338188	YWHAQ;BASP1;ACTB
	GO_BP	positive regulation of insulin receptor signaling pathway (GO:0046628)	0.00156715	0.0403129	IGF2;INS								GO_BP	insulin secretion (GO:0030073)	0.00318109	0.0757174	GAL;EDN3
	GO_BP	positive regulation of butyryl-CoA catabolic process to butyrate (GO:1900502)	0.00119413	0.0360202	APOA2;APOA1								GO_BP	plasma membrane repair (GO:0001778)	0.00174666	0.0458162	TFF3;TFF1;SYT7
	GO_BP	positive regulation of cholesterol esterification (GO:0010873)	0.00156715	0.0403129	APOA2;APOA1								GO_BP	glycolytic fermentation (GO:0019660)	0.00115113	0.0327112	LDHA;PDHB;SLC16A3
	GO_BP	negative regulation of fatty acid biosynthetic process (GO:0045717)	0.00245768	0.0516642	APOC3;INS								GO_BP	bone development (GO:0060348)	0.0036016	0.0818763	IGF2;PPIB;INHA;FBN1
	GO_BP	negative regulation of intestinal cholesterol absorption (GO:0045796)	0.0004781	0.0239663	APOA2;APOA1								GO_BP	positive regulation of histamine secretion by mast cell (GO:1903595)	0.00210464	0.0525132	EDN3;PDCD4;AGT
	GO_BP	triglyceride homeostasis (GO:0070328)	0.00297377	0.0559012	APOA1;APOC3								GO_BP	regulation of Cdc42 protein signal transduction (GO:0032489)	0.00177396	0.0459434	APOA1;APOC3
	GO_BP	positive regulation of stress-activated MAPK cascade (GO:0032874)	0.00292298	0.0559012	CD74;IGF2;INS								GO_BP	angiotensin-mediated vasoconstriction involved in regulation of systemic arterial blood pressure (GO:0001998)	0.00148343	0.0394168	EDN3;AGT
	GO_BP	positive regulation of hydrolase activity (GO:0051345)	0.00324921	0.0593664	IGF2;APOA1								GO_BP	glycerol biosynthetic process from pyruvate (GO:0046327)	0.00106667	0.030738	LDHA;PDHB;SLC16A3
	GO_BP	positive regulation of tyrosine phosphorylation of STAT protein (GO:0042531)	0.00608153	0.0782197	CD74;IGF2;INS								GO_BP	chylomicron assembly (GO:0034378)	0.00121792	0.0336739	APOA1;APOC3
	GO_BP	insulin receptor recycling (GO:0038020)	0.001026	0.0334304	IGF2;INS								GO_BP	negative regulation of plasma cell differentiation (GO:1900099)	0.00148343	0.0394168	AMBP;INHA
	GO_BP	positive regulation of glycogen biosynthetic process (GO:0045725)	0.00156715	0.0403129	IGF2;INS								GO_BP	positive regulation of cholesterol esterification (GO:0010873)	0.00318109	0.0757174	APOA1;AGT
	GO_BP	positive regulation of insulin secretion (GO:0032024)	0.00810483	0.09603	NEUROD1;ACHE;INS								GO_BP	chylomicron remodeling (GO:0034371)	0.000977718	0.0285773	APOA1;APOC3
	GO_BP	positive regulation of protein tyrosine kinase activity (GO:0061098)	0.0077111	0.0930567	CD74;IGF2;INS								GO_BP	high-density lipoprotein particle remodeling (GO:0034375)	0.00359281	0.0818763	APOA1;APOC3
	GO_BP	glycolytic process from glycerol (GO:0061613)	0.00297377	0.0559012	LDHA;ENO2								GO_BP	conversion of discoidal high-density lipoprotein particle to spherical high-density lipoprotein particle (GO:0034376)	0.00359281	0.0818763	APOA1;APOC3
	GO_BP	glycolytic process through fructose-6-phosphate (GO:0061615)	0.00297377	0.0559012	LDHA;ENO2								GO_BP	biotin transport (GO:0015878)	0.000977718	0.0285773	APOA1;SLC16A3
	GO_BP	glycolytic process via Entner-Doudoroff Pathway (GO:0061688)	0.00297377	0.0559012	LDHA;ENO2								GO_BP	low-density lipoprotein particle mediated signaling (GO:0055096)	0.00121792	0.0336739	ITGB1;CD81
	GO_BP	triglyceride mobilization (GO:0006642)	0.00324921	0.0593664	APOA2;APOC3								GO_BP	actin filament-based transport (GO:0099515)	0.00402798	0.0876729	TUBA1A;MYO10
	GO_BP	glycolytic process from sucrose (GO:0061704)	0.00297377	0.0559012	LDHA;ENO2								GO_BP	N-terminal peptidyl-methionine acetylation (GO:0017196)	0.00402798	0.0876729	NAA20;APOA1
	GO_BP	glycolytic process through fructose-1-phosphate (GO:0061625)	0.00297377	0.0559012	LDHA;ENO2								GO_BP	cytoskeleton-dependent intracellular transport (GO:0030705)	0.00402798	0.0876729	TUBA1A;MYO10
	GO_BP	triglyceride metabolic process (GO:0006641)	0.0027099	0.0546171	APOA2;APOC3								GO_BP	transport along microtubule (GO:0010970)	0.00402798	0.0876729	TUBA1A;MYO10
	GO_BP	transport along microtubule (GO:0010970)	0.00198858	0.0436816	TUBA1A;TUBB								GO_BP	vitamin A transport (GO:0071938)	0.000977718	0.0285773	APOA1;SLC16A3
	GO_BP	peptidyl-glycine cholesteryl ester biosynthesis from peptidyl-glycine (GO:0019708)	0.00642377	0.0810223	NRN1;NTM;APOA1								GO_BP	cellular response to low-density lipoprotein particle stimulus (GO:0071404)	0.000763087	0.023761	ITGB1;CD81
	GO_BP	N-terminal peptidyl-methionine acetylation (GO:0017196)	0.00198858	0.0436816	APOA2;APOA1								GO_BP	protein retention in ER lumen (GO:0006621)	0.000411641	0.0147757	PDIA3;GPAA1
	GO_BP	cytoskeleton-dependent intracellular transport (GO:0030705)	0.00198858	0.0436816	TUBA1A;TUBB
	GO_BP	actin filament-based transport (GO:0099515)	0.00198858	0.0436816	TUBA1A;TUBB
	GO_BP	induction by virus of host protein phosphorylation (GO:0039614)	0.00851024	0.0990329	CD74;CCND1;IGF2
	GO_BP	positive regulation of pancreatic stellate cell proliferation (GO:2000231)	0.00446493	0.0632532	CD74;S100A6
	GO_BP	positive regulation of inhibitory G-protein coupled receptor phosphorylation (GO:1904325)	0.00851024	0.0990329	CD74;CCND1;IGF2
	GO_BP	positive regulation of hepatic stellate cell proliferation (GO:1904899)	0.00446493	0.0632532	CD74;S100A6
	GO_BP	vesicle cytoskeletal trafficking (GO:0099518)	0.00245768	0.0516642	TUBA1A;TUBB
	GO_BP	regulation of calcium ion-dependent exocytosis (GO:0017158)	0.0027099	0.0546171	SYT5;SYT13
	GO_BP	regulation of dense core granule exocytosis (GO:1905413)	0.0027099	0.0546171	SYT5;SYT13
	GO_BP	peptidyl-methionine modification (GO:0018206)	0.000200648	0.0115373	APOA2;APOA1
	GO_BP	cellular triglyceride homeostasis (GO:0035356)	0.00479692	0.0646758	APOA1;APOC3
	GO_BP	positive regulation of hemocyte differentiation (GO:0045612)	0.00414408	0.0623206	NEUROD1;INS
	GO_BP	positive regulation of sporulation resulting in formation of a cellular spore (GO:0045881)	0.00383445	0.0594949	NEUROD1;INS
	GO_BP	positive regulation of embryo sac central cell differentiation (GO:0045693)	0.00383445	0.0594949	NEUROD1;INS
	GO_BP	positive regulation of cardiocyte differentiation (GO:1905209)	0.00383445	0.0594949	NEUROD1;INS
	GO_BP	positive regulation of myeloid cell differentiation (GO:0045639)	0.00513997	0.0678962	NEUROD1;INS
	GO_BP	positive regulation of myofibroblast differentiation (GO:1904762)	0.00383445	0.0594949	NEUROD1;INS
	GO_BP	positive regulation of pigment cell differentiation (GO:0050942)	0.00446493	0.0632532	NEUROD1;INS
	GO_BP	positive regulation of cell differentiation involved in phenotypic switching (GO:1905917)	0.00383445	0.0594949	NEUROD1;INS
	GO_BP	positive regulation of mesodermal cell differentiation (GO:1905772)	0.00383445	0.0594949	NEUROD1;INS
	GO_BP	canonical glycolysis (GO:0061621)	0.00446493	0.0632532	PKM;ENO2
	GO_BP	positive regulation of cell fate commitment (GO:0010455)	0.00479692	0.0646758	NEUROD1;INS
	GO_BP	negative regulation of protein secretion (GO:0050709)	0.00446493	0.0632532	CD74;INS
	GO_BP	positive regulation of tendon cell differentiation (GO:2001051)	0.00383445	0.0594949	NEUROD1;INS
	GO_BP	positive regulation of sclerenchyma cell differentiation (GO:1904369)	0.00383445	0.0594949	NEUROD1;INS
	GO_BP	positive regulation of synergid differentiation (GO:0045699)	0.00383445	0.0594949	NEUROD1;INS
	GO_BP	positive regulation of antipodal cell differentiation (GO:0045690)	0.00383445	0.0594949	NEUROD1;INS
	GO_BP	positive regulation of mitotic cohesin loading (GO:1905406)	0.00324921	0.0593664	IGF2;INS
	GO_BP	negative regulation of intrinsic apoptotic signaling pathway in response to DNA damage by p53 class mediator (GO:1902166)	0.00414408	0.0623206	CD74;CXCL12
	GO_BP	positive regulation of embryo sac egg cell differentiation (GO:0045696)	0.00383445	0.0594949	NEUROD1;INS
	GO_BP	positive regulation of sorocarp spore cell differentiation (GO:1901263)	0.00383445	0.0594949	NEUROD1;INS
	GO_BP	positive regulation of plant epidermal cell differentiation (GO:1903890)	0.00383445	0.0594949	NEUROD1;INS
	GO_BP	positive regulation of sorocarp stalk cell differentiation (GO:0031287)	0.00383445	0.0594949	NEUROD1;INS
	GO_BP	positive regulation of transdifferentiation (GO:1903620)	0.00383445	0.0594949	NEUROD1;INS
	GO_BP	positive regulation of leukocyte differentiation (GO:1902107)	0.00383445	0.0594949	NEUROD1;INS
	GO_BP	synaptic vesicle endocytosis (GO:0048488)	0.0062346	0.079147	SYT5;RAB3A
	GO_BP	positive regulation of metanephric DCT cell differentiation (GO:2000594)	0.00446493	0.0632532	NEUROD1;INS
	GO_BP	positive regulation of maintenance of mitotic sister chromatid cohesion (GO:0034184)	0.00479692	0.0646758	IGF2;INS
	GO_BP	peptidyl-methionine oxidation (GO:0018159)	0.000200648	0.0115373	APOA2;APOA1
	GO_BP	positive regulation of attachment of mitotic spindle microtubules to kinetochore (GO:1902425)	0.00513997	0.0678962	IGF2;INS
	GO_BP	C-terminal peptidyl-methionine amidation (GO:0018046)	0.000200648	0.0115373	APOA2;APOA1
	GO_BP	positive regulation of prolactin secretion (GO:1902722)	0.0070181	0.0852198	ACHE;INS
	GO_BP	negative regulation of calcium ion-dependent exocytosis (GO:0045955)	0.00414408	0.0623206	SYT5;SYT13
	GO_BP	positive regulation of cell development (GO:0010720)	0.00414408	0.0623206	NEUROD1;INS
	GO_BP	triglyceride biosynthetic process (GO:0019432)	0.0070181	0.0852198	APOA2;APOC3
	GO_BP	positive regulation of epithelial cell differentiation (GO:0030858)	0.00549399	0.071605	NEUROD1;INS
	GO_BP	positive regulation of stem cell differentiation (GO:2000738)	0.00479692	0.0646758	NEUROD1;INS
	GO_BP	triglyceride acyl-chain remodeling (GO:0036153)	0.00479692	0.0646758	APOA2;APOC3
	GO_BP	N-terminal peptidyl-methionine carboxylation (GO:0050988)	0.000200648	0.0115373	APOA2;APOA1
	GO_BP	response to UV-A (GO:0070141)	0.00784382	0.0935041	CCND1;CIRBP
	GO_BP	positive regulation of endodermal cell differentiation (GO:1903226)	0.0062346	0.079147	NEUROD1;INS
	GO_BP	positive regulation of skeletal muscle cell differentiation (GO:2001016)	0.0070181	0.0852198	NEUROD1;INS
	GO_BP	positive regulation of mitotic sister chromatid separation (GO:1901970)	0.00446493	0.0632532	IGF2;INS
	GO_BP	positive regulation of mitotic chromosome condensation (GO:1903380)	0.00479692	0.0646758	IGF2;INS
	GO_BP	positive regulation of vasculogenesis (GO:2001214)	0.00784382	0.0935041	NEUROD1;INS
	GO_BP	positive regulation of mitotic spindle elongation (GO:1902846)	0.00549399	0.071605	IGF2;INS
	GO_BP	positive regulation of fatty acid biosynthetic process (GO:0045723)	0.00513997	0.0678962	APOA1;INS
	GO_BP	positive regulation of insulin receptor signaling pathway by insulin receptor internalization (GO:0038015)	0.000200648	0.0115373	IGF2;INS
	GO_BP	glutathione deglycation (GO:0036531)	0.0070181	0.0852198	GSTA1;DPEP1
	GO_BP	positive regulation of hematopoietic progenitor cell differentiation (GO:1901534)	0.00479692	0.0646758	NEUROD1;INS
	GO_BP	positive regulation of exocytosis (GO:0045921)	0.00662103	0.0824466	RAB3A;VAMP2
	GO_BP	positive regulation of mitotic centrosome separation (GO:0046604)	0.00662103	0.0824466	IGF2;INS
	GO_BP	positive regulation of exit from mitosis (GO:0031536)	0.00827232	0.097424	IGF2;INS
	GO_BP	negative regulation of cholesterol import (GO:0060621)	0.000200648	0.0115373	APOA2;APOC3
