# Supplementary material for: Reduced calcium levels and accumulation of abnormal insulin granules in stem cell models of HNF1A deficiency
Source: Commun Biol. 2022 Aug 2;5:779. doi: 10.1038/s42003-022-03696-z (PMC9345898; doi:10.1038/s42003-022-03696-z)
Supplement: Supplementary file 9 — Supplementary Data 6 [file 42003_2022_3696_MOESM9_ESM.xlsx]

## Sheet: Sheet1
	Disease (identifier)	HNF1A Mutation	Age at dx	Age at study	Gender	BMI (kg/m2)	HbA1C (%)	Family history	ClinVar (HNF1A)
	MODY3 Pt1 (1056)	460_461fs_insCGGCATCCAGCACCTGC	17	25	M	26.5	6.1	Father and paternal grandmother dx with T2D, non-obese, onset 30s	Not provided
	MODY3 Pt2 (1075)	R200Q	37	45	F	22.6	10.3	Mother dx with T2D, non-obese, onset 50s, daughter MODY3 Pt3	Likely pathogenic
	MODY3 Pt3 (1076)	R200Q	13	15	F	23.3	6.9	Mother is MODY3 Pt2, grandmother dx with T2D, non-obese, onset 50s	Likely pathogenic
