# Supplementary material for: Reduced calcium levels and accumulation of abnormal insulin granules in stem cell models of HNF1A deficiency
Source: Commun Biol. 2022 Aug 2;5:779. doi: 10.1038/s42003-022-03696-z (PMC9345898; doi:10.1038/s42003-022-03696-z)
Supplement: Supplementary file 10 — Supplementary Data 7 [file 42003_2022_3696_MOESM10_ESM.xlsx]

## Sheet: Sheet1
	Primary Antibody	Species	Dilution	Company	Catalog number
	SOX17	goat	1:100	R&D Systems	AF1924
	PDX1	goat	1:100	R&D Systems	AF2419
	NKX6.1	mouse	1:400	Developmenta Studies hybridoma bank	F55A10
	C-PEP	rat	1:100	Developmenta Studies hybridoma bank	GN-ID4
	Glucagon	guinea pig	1:200	Takara	M182
	Somatostatin	rabbit	1:200	Sigma	332A-16
	HNF1A	rabbit	1:400	Abcam	ab96777
	MAFA	rabbit	1:100	Abcam	ab26405
	Synaptophysin	rabbit	1:50	Novus Biologicals	NB300-653
	Trypsin	sheep	1:100	R&D Systems	AF3848
	GFP	chick	1:200	Abcam	ab13970
	Ki67	rabbit	1:200	Abcam	ab16667
	SMA	mouse	1:500	DAKO	M0851
	Anti-b-Tubulin III	rabbit	1:500	Sigma	T2200
	Secondary Antibody		Dilution	Company	Catalog number
	Alexa Fluor® 488 Donkey Anti-Rat		1:500	Jackson ImmunoResearch Laboratories	712-545-153
	Alexa Fluor® 488 Donkey Anti-mouse		1:500	Life Technologies	A-21202
	Alexa Fluor® 555 Donkey Anti-Goat		1:500	Life Technologies	A-21432
	Alexa Fluor® 555 Donkey Anti-Rabbit		1:500	Life Technologies	A-31572
	Alexa Fluor® 555 Donkey Anti-chick		1:500	Jackson ImmunoResearch Laboratories	703-585-155
	Alexa Fluor® 555 Donkey Anti-sheep		1:500	Life Technologies	A-21436
	Alexa Fluor® 647 Donkey Anti-GP		1:500	Life Technologies	A-31572
	Alexa Fluor® 647 Donkey Anti-mouse		1:500	Life Technologies	A-31571
	Alexa Fluor® 647 Donkey Anti-Rabbit		1:500	Jackson ImmunoResearch Laboratories	711-605-152
	Alexa Fluor® 647 Donkey Anti-Goat		1:500	Life Technologies	A21447
	Anti-rat 6nm gold		1:50	Electron Miscroscopy Sciences	25184
