# Supplementary material for: Reduced calcium levels and accumulation of abnormal insulin granules in stem cell models of HNF1A deficiency
Source: Commun Biol. 2022 Aug 2;5:779. doi: 10.1038/s42003-022-03696-z (PMC9345898; doi:10.1038/s42003-022-03696-z)
Supplement: Supplementary file 11 — Supplementary Data 8 [file 42003_2022_3696_MOESM11_ESM.xlsx]

## Sheet: Figure 2b
HNF1A WT	HNF1A KO
0.505292	0.778438
0.730146	0.60764
0.672751	0.613835
0.720981	0.910189
0.654417	0.694707
0.595708	0.902365
0.266743	0.645343
0.475856	0.919283
0.335785	0.518632
0.680706	0.568627
0.637747	0.655172
	1.09524
	1

## Sheet: Figure 2c
HNF1A WT	HNF1A KO
0.806155	51.0114
0.948784	49.4334
1.15865	53.7054
3.22315	10.8137
5.22523	10.3366
4.33291	8.58409
4.87123	37.9114
6.57038	35.5174
3.73943	52.8925
	60.2951
	82.3806
	67.8203
	85.5874

## Sheet: Figure 2g
		Time post transplantation (weeks)
Genotype	Mouse ID	0	2	4	6	8	10	12	14	16	18	20	22	24	26	28	30
HNF1A WT	2-1L1R				8.02938	7.75435	7.78604	8.0086	7.89597	8.58771	8.37475		8.79588	8.3075	8.63144	9.0899
HNF1A WT	3-1R	7.51851	7.90795	8.04139	8.40654	8.73159	8.5092	8.87099	8.87332		8.82672	8.80277	9.47129	9.52114	9.44091		9.55991
HNF1A WT	3-1L1R	7.44716	7.69108	7.28103	8.01703	8.00432	8.16137	8.2014	8.24304		8.7007	8.72673	8.90687	8.95617			9.07555
HNF1A WT	4-1L	8.07188	7.77525	7.86094	8.26245	8.51983	8.35984	8.58433	8.67302	8.64444	9.02531	9.09691		9.32634		9.1038
HNF1A WT	4-2R	7.82282	8.19033	7.4843	7.88195	8.14922	8.05308	8.2014	8.20683	8.24797	8.20412	8.45484		8.58093			8.02119
HNF1A WT	5-1R	8.27416	7.42975	7.61066	7.74896		7.67578	7.91751	7.85854					7.95472		7.82282	7.82282
HNF1A WT	5-2R	8.11727	7.86806	7.86688		8.11394	8.06819	8.23045					8.15534		7.8657	8.37475	8.57403
HNF1A WT	9-1L	7.96047	7.58433	8.01284	8.25285	8.74896	8.42324					8.75511	8.79727		8.62634		8.67578
HNF1A WT	9-1R	8.63548	7.5966	8.31175	7.59329		8.47567					8.52375	8.64738		8.58546		8.71767
HNF1A WT	14-1L	8.5172		8.74663				8.02119		8.18752		8.23805		8.43136
HNF1A WT	14-1R	7.54407		8.2878				8.43297		8.37658		8.34045		8.27416
HNF1A WT	19-2L															8.5302
HNF1A WT	19-2R															8.46835
																8.28103
		Time post transplantation (weeks)
Genotype	Mouse ID	0	2	4	6	8	10	12	14	16	18	20	22	24	26	28	30
HNF1A KO	3-2L	7.02119	7.0607		7.50106	7.7356	8.00432	8.19866	8.26245	8.49693	8.7007		8.95761	9.04922
HNF1A KO	4-1R	7.89487	7.66558	7.92788	8.07188	8.21748	8.36173	8.84011	9.19866	9.38917	9.24055	9.77379		9.79379			9.93146
HNF1A KO	14-1L1R	7.40654		7.84634				7.85187		8.24304		8.38917		8.37291
HNF1A KO	14-2L	7.8739	7.95134					7.52114		8.19866		8.0086		8.86747			8.84386
HNF1A KO	19-1L														8.64542	8.83123
HNF1A KO	19-1R															7.74585
HNF1A KO	19-1L1R															8.74974

## Sheet: Figure 2i
Mouse ID	HNF1A WT	HNF1A KO
3-1R	2.3817
4-1L	1.28122
19-2L	0.22967
19-2R	0.97752
20-1L	0.50895
9-1L	5.59
9-1R	1.56
4-1R		0.78803
14-2L		2.54337
19-1L		2.08726
19-1R		4.345
19-1L1R		0.723665

## Sheet: Figure 2k
sc-beta-cells				sc-alpha-cells				sc-delta-cells
HNF1A WT	HNF1A KO	MODY3 (+/T260M) human islet		HNF1A WT	HNF1A KO	MODY3 (+/T260M) human islet		HNF1A WT	HNF1A KO	MODY3 (+/T260M) human islet
53.0001	38.5291	34.9		45.8887	61.0594	57.4		1.11125	0.411485	7.6
60.7291	43.215			38.1488	49.5612			1.1221	7.22375
83.9046				13.833				2.26243	4.01924
73.1712	32.1658			21.536	59.0551			5.29279	8.779
73.0111				26.9889
50.3346				49.6654

## Sheet: Figure 2l
HNF1A WT	HNF1A KO	MODY3 (+/T260M) human islet
0.8658	1.5847	1.644
0.6281	1.1468
0.164865
0.2943	1.8359
0.3609
0.986

## Sheet: Figure 2m
Mouse ID	HNF1A WT	HNF1A KO
4-1L	1.9891
5-2R	8.2278
9-1L	5.163
9-1R	14.49
25-2R	1.5
14-1L1R		9.57793
14-2L		45.357
19-1L		12.878
19-1R		36.7277
19-1L1R		9.895

## Sheet: Figure 2n
	3.3 mM Glc		600 uM Glib
Mouse ID	HNF1A WT	HNF1A KO	HNF1A WT	HNF1A KO
26-2L	0.0549441		0.0225819
26-2R	0.081096		0.184844
27-1L	0.021796		0.0305679
27-1R	0.0193272		0.0231668
26-1R	0.0578265		0.0513838
29-2R		0.249649		0.480499
29-1L1R		0.0236418		0.0515771
28-2L		0.520029		0.358876
28-2R		0.233182		0.345754

## Sheet: Figure 3a
Human islet			HNF1A WT			HNF1A KO
LG	HG		LG	HG		LG	HG
0.00474215	0.0163025		0.00638171	0.00806604		0.000506252	0.000922248
0.00623211	0.0160087		0.00743247	0.0084899		0.000206729	0.000520356
0.00778057	0.0274515		0.00553746	0.00750874		0.000409748	0.000715247
0.00320195	0.0237698		0.00542781	0.00799116		0.000293085	0.000429868
0.0054043	0.0113649		0.00573062	0.00783618		0.000406538	0.00073144
0.00669142	0.0108623					0.000401411	0.000664165
						0.000416263	0.00048415
						0.00170791	0.00207896
						0.000772666	0.000804595

## Sheet: Figure 3b
	Time (min)
	600uM tolb									30.5 mM KCl
Genotye	0	2	4	6	8	10	12	14	16	18	20	22	24	26	28	30	32	34	36	38	40	42	44	46
HNF1A WT	4.047	11.378	25.873	34.846	34.031	33.918	29.04	26.638	26.434	24.199	73.071	210	210	210	194.814	190.484	174.934	149.03	129.475	106.61	90.78	87.453	65.072	53.856
HNF1A WT	0.926	11.458	19.404	22.944	22.492	23.332	19.4	16.68	14.914	19.941	124.874	171.444	138.243	160.439	112.98	80.103	97.545	83.968	60.269	48.958	44.278	36.339	31.011	29.473
HNF1A KO	4.443	23.341	52.452	67.415	63.365	55.238	46.262	41.021	38.556	43.851	130.798	210	210	210	210	199.744	159.237	137.248	124.206	98.53	76.025	76.962	62.161	56.119
HNF1A KO	4.699	14.358	30.019	32.596	30.627	29.474	25.882	25.101	27.212	43.614	100.799	100.799	100.799	100.799	100.799	100.799	100.799	79.541	100.799	87.983	77.488	68.495	60.747	59.316

[truncated: 32 more sheets: Figure 3c, Figure 3d, Figure 3g, Figure 3h, Figure 4a, Figure 4b, Figure 4c, Figure 4d, Figure 4e, Figure 4f, Figure 4g, Figure 4h, Figure 4i, Figure 4j, Figure 4k, Figure 4l, Figure 5b, Figure 5c, Figure 5d, Figure 5e …]
